# Supplementary material for: 1-Benzyl-4-chloro­indoline-2,3-dione
Source: Acta Crystallogr Sect E Struct Rep Online. 2011 Dec 7;68(Pt 1):o37. doi: 10.1107/S1600536811051816 (PMC3254398; doi:10.1107/S1600536811051816)
Supplement: Supplementary file 1 [file e-68-00o37-sup1.cif]

##############################################################################
#                                                                            #
# This CIF contains the data in a paper accepted for publication in          #
# Acta Crystallographica Section E. It conforms to the requirements of       #
# Notes for Authors for Acta Crystallographica Section E, and has been       #
# peer reviewed under the auspices of the IUCr Commission on Journals.       #
#                                                                            #
# Full details of the Crystallographic Information File format               #
# are given in the paper "The Crystallographic Information File (CIF):       #
# a New Standard Archive File for Crystallography" by S. R. Hall, F. H.      #
# Allen and I. D. Brown [Acta Cryst. (1991), A47, 655-685].                  #
#                                                                            #
# The current version of the core CIF dictionary is obtainable from          #
# ftp://ftp.iucr.org/pub/cif_core.dic.                                       #
#                                                                            #
# Software is freely available for graphical display of the structure(s)     #
# in this CIF. For information consult the CIF software page                 #
# http://www.iucr.org/resources/cif/software.                                #
#                                                                            #
# This file may be used for bona fide research purposes within the           #
# scientific community so long as proper attribution is given to the journal # 
# article from which it was obtained.                                        #
#                                                                            #
##############################################################################
data_global
_audit_creation_method     'from SHELXL97 CIF and IUCr SHELXL97-template'
_journal_date_recd_electronic     2011-11-27
_journal_date_accepted     2011-12-01
_journal_name_full     'Acta Crystallographica, Section E'
_journal_year     2012
_journal_volume     68
_journal_issue      1
_journal_page_first     o37
_journal_page_last     o37
_journal_paper_category     QO
_journal_paper_doi     10.1107/S1600536811051816
_journal_coeditor_code     HB6540
_publ_contact_author_name     ' De-Cai Wang '
_publ_contact_author_address
;
State Key Laboratory of Materials-Oriented Chemical Engineering,
School of Pharmaceutical Sciences,
Nanjing University of Technology,
Xinmofan Road No. 5 Nanjing,
Nanjing 210009
People's Republic of China
;
_publ_contact_author_email     dc_wang@hotmail.com
_publ_contact_author_fax     '86 25  58139397'
_publ_contact_author_phone     '86 25  58139397'
_publ_section_title
;
1-Benzyl-4-chloroindoline-2,3-dione
;
loop_
    _publ_author_name
    _publ_author_address
    'De Cai Wang '
;
Sate Key Laboratory of Materials-Oriented Chemcial Engineering,
College of Life Science and Pharmaceutical Engineering,
Nanjing University of Technology,
Xinmofan Road No. 5 Nanjing,
Nanjing 210009
People's Republic of China
;
    'Bo Rong Leng'
;
Sate Key Laboratory of Materials-Oriented Chemcial Engineering,
College of Life Science and Pharmaceutical Engineering,
Nanjing University of Technology,
Xinmofan Road No. 5 Nanjing,
Nanjing 210009
People's Republic of China
;
    'Gui Bin Wang '
;
PRC DAYAOWAN Administration for Entry & Exit Inspection and Quarantine,
Haiqingdao Foreign Area Development Zone,
Dalian 116610, Liaoning Province,
People's Republic of China
;
    'Ping Wei'
;
Sate Key Laboratory of Materials-Oriented Chemcial Engineering,
College of Life Science and Pharmaceutical Engineering,
Nanjing University of Technology,
Xinmofan Road No. 5 Nanjing,
Nanjing 210009
People's Republic of China
;
    'Ping Kai Ou-yang'
;
Sate Key Laboratory of Materials-Oriented Chemcial Engineering,
College of Life Science and Pharmaceutical Engineering,
Nanjing University of Technology,
Xinmofan Road No. 5 Nanjing,
Nanjing 210009
People's Republic of China
;
_publ_section_synopsis     .
data_I
_audit_creation_method     SHELXL-97
_chemical_name_systematic
;
1-Benzyl-4-chloroindoline-2,3-dione
;
_chemical_name_common     ?
_chemical_formula_moiety     'C15 H10 Cl N O2'
_chemical_formula_sum     'C15 H10 Cl N O2'
_chemical_formula_iupac     'C15 H10 Cl N O2'
_chemical_formula_weight     271.69
_chemical_melting_point     ?
_symmetry_cell_setting     orthorhombic
_symmetry_space_group_name_H-M     'P b c a'
_symmetry_space_group_name_Hall     '-P 2ac 2ab'
loop_
    _symmetry_equiv_pos_as_xyz
    'x, y, z'
    '-x+1/2, -y, z+1/2'
    '-x, y+1/2, -z+1/2'
    'x+1/2, -y+1/2, -z'
    '-x, -y, -z'
    'x-1/2, y, -z-1/2'
    'x, -y-1/2, z-1/2'
    '-x-1/2, y-1/2, z'
_cell_length_a     22.864(5)
_cell_length_b     16.600(3)
_cell_length_c     13.335(3)
_cell_angle_alpha     90.00
_cell_angle_beta     90.00
_cell_angle_gamma     90.00
_cell_volume     5061.2(18)
_cell_formula_units_Z     16
_cell_measurement_reflns_used     25
_cell_measurement_theta_min     9
_cell_measurement_theta_max     13
_cell_measurement_temperature     293(2)
_exptl_crystal_description     block
_exptl_crystal_colour     yellow
_exptl_crystal_size_max     0.30
_exptl_crystal_size_mid     0.20
_exptl_crystal_size_min     0.10
_exptl_crystal_density_diffrn     1.426
_exptl_crystal_density_meas     ?
_exptl_crystal_density_method     'not measured'
_exptl_crystal_F_000     2240
_exptl_absorpt_coefficient_mu     0.298
_exptl_absorpt_correction_type     psi-scan
_exptl_absorpt_process_details     '(North <i>et al.</i>, 1968)'
_exptl_absorpt_correction_T_min     0.9160
_exptl_absorpt_correction_T_max     0.9709
_exptl_special_details     ?
_diffrn_ambient_temperature     293(2)
_diffrn_radiation_type     MoK\a
_diffrn_radiation_wavelength     0.71073
_diffrn_radiation_source     'fine-focus sealed tube'
_diffrn_radiation_monochromator     graphite
_diffrn_measurement_device_type     'Enraf--Nonius CAD-4'
_diffrn_measurement_method     \w/2\q
_diffrn_detector_area_resol_mean     ?
_diffrn_reflns_number     4623
_diffrn_reflns_av_R_equivalents     0.0000
_diffrn_reflns_av_sigmaI/netI     0.0743
_diffrn_reflns_theta_min     1.78
_diffrn_reflns_theta_max     25.35
_diffrn_reflns_theta_full     25.35
_diffrn_measured_fraction_theta_max     0.999
_diffrn_measured_fraction_theta_full     0.999
_diffrn_reflns_limit_h_min     0
_diffrn_reflns_limit_h_max     27
_diffrn_reflns_limit_k_min     0
_diffrn_reflns_limit_k_max     20
_diffrn_reflns_limit_l_min     0
_diffrn_reflns_limit_l_max     16
_diffrn_standards_number     3
_diffrn_standards_interval_count     200
_diffrn_standards_interval_time     2
_diffrn_standards_decay_%     1
_refine_special_details
;
Refinement of <i>F</i>^2^ against ALL reflections. The weighted <i>R</i>-factor
<i>wR</i> and goodness of fit <i>S</i> are based on <i>F</i>^2^, conventional
<i>R</i>-factors <i>R</i> are based on <i>F</i>, with <i>F</i> set to zero for
negative <i>F</i>^2^. The threshold expression of <i>F</i>^2^ >
\s(<i>F</i>^2^) is used only for calculating <i>R</i>-factors(gt) <i>etc</i>.
and is not relevant to the choice of reflections for refinement.
<i>R</i>-factors based on <i>F</i>^2^ are statistically about twice as large
as those based on <i>F</i>, and <i>R</i>- factors based on ALL data will be
even larger.
;
_reflns_number_total     4623
_reflns_number_gt     1929
_reflns_threshold_expression     I>2\s(I)
_refine_ls_structure_factor_coef     Fsqd
_refine_ls_matrix_type     full
_refine_ls_R_factor_all     0.1710
_refine_ls_R_factor_gt     0.0642
_refine_ls_wR_factor_gt     0.0960
_refine_ls_wR_factor_ref     0.1173
_refine_ls_goodness_of_fit_ref     1.002
_refine_ls_restrained_S_all     1.002
_refine_ls_number_reflns     4623
_refine_ls_number_parameters     343
_refine_ls_number_restraints     0
_refine_ls_hydrogen_treatment     constr
_refine_ls_weighting_scheme     calc
_refine_ls_weighting_details
                 'calc w=1/[\s^2^(Fo^2^)+(0.0320P)^2^] where P=(Fo^2^+2Fc^2^)/3'
_atom_sites_solution_hydrogens     geom
_atom_sites_solution_primary     direct
_atom_sites_solution_secondary     difmap
_refine_ls_shift/su_max     0.001
_refine_ls_shift/su_mean     0.000
_refine_diff_density_max     0.175
_refine_diff_density_min     -0.195
_refine_ls_extinction_method     none
_refine_ls_extinction_coef     ?
loop_
    _atom_type_symbol
    _atom_type_description
    _atom_type_scat_dispersion_real
    _atom_type_scat_dispersion_imag
    _atom_type_scat_source
    'C' 'C' 0.0033 0.0016
                         'International Tables Vol C Tables 4.2.6.8 and 6.1.1.4'
    'H' 'H' 0.0000 0.0000
                         'International Tables Vol C Tables 4.2.6.8 and 6.1.1.4'
    'N' 'N' 0.0061 0.0033
                         'International Tables Vol C Tables 4.2.6.8 and 6.1.1.4'
    'O' 'O' 0.0106 0.0060
                         'International Tables Vol C Tables 4.2.6.8 and 6.1.1.4'
    'Cl' 'Cl' 0.1484 0.1585
                         'International Tables Vol C Tables 4.2.6.8 and 6.1.1.4'
_computing_data_collection     'CAD-4 EXPRESS (Enraf--Nonius, 1994)'
_computing_cell_refinement     'CAD-4 EXPRESS (Enraf--Nonius, 1994)'
_computing_data_reduction     'XCAD4 (Harms & Wocadlo,1995)'
_computing_structure_solution     'SHELXS97 (Sheldrick, 2008)'
_computing_structure_refinement     'SHELXL97 (Sheldrick, 2008)'
_computing_molecular_graphics     'SHELXTL (Sheldrick, 2008)'
_computing_publication_material     'PLATON (Spek, 2009)'
loop_
    _atom_site_type_symbol
    _atom_site_label
    _atom_site_fract_x
    _atom_site_fract_y
    _atom_site_fract_z
    _atom_site_U_iso_or_equiv
    _atom_site_adp_type
    _atom_site_calc_flag
    _atom_site_refinement_flags
    _atom_site_occupancy
    _atom_site_symmetry_multiplicity
    _atom_site_disorder_assembly
    _atom_site_disorder_group
    Cl Cl1 0.61720(4) 0.52555(7) 0.54905(10) 0.0902(4) Uani d . 1 1 . .
    C C1 0.73389(14) 0.5069(2) 0.5352(3) 0.0438(9) Uani d . 1 1 . .
    N N1 0.83104(11) 0.47219(17) 0.5229(2) 0.0506(8) Uani d . 1 1 . .
    O O1 0.82562(10) 0.33371(14) 0.5350(2) 0.0681(8) Uani d . 1 1 . .
    O O2 0.70097(10) 0.36781(14) 0.5538(2) 0.0628(8) Uani d . 1 1 . .
    C C2 0.68738(15) 0.5601(2) 0.5384(3) 0.0522(10) Uani d . 1 1 . .
    C C3 0.69793(18) 0.6420(2) 0.5343(3) 0.0644(12) Uani d . 1 1 . .
    H H3A 0.6671 0.6785 0.5358 0.077 Uiso calc R 1 1 . .
    C C4 0.7549(2) 0.6687(2) 0.5278(3) 0.0649(12) Uani d . 1 1 . .
    H H4A 0.7617 0.7239 0.5269 0.078 Uiso calc R 1 1 . .
    C C5 0.80188(17) 0.6178(2) 0.5228(3) 0.0540(11) Uani d . 1 1 . .
    H H5A 0.8398 0.6375 0.5173 0.065 Uiso calc R 1 1 . .
    C C6 0.79077(15) 0.5362(2) 0.5261(3) 0.0452(9) Uani d . 1 1 . .
    C C7 0.80405(15) 0.3997(2) 0.5335(3) 0.0490(10) Uani d . 1 1 . .
    C C8 0.73753(16) 0.4189(2) 0.5423(3) 0.0489(10) Uani d . 1 1 . .
    C C9 0.89331(15) 0.4816(2) 0.5095(3) 0.0576(11) Uani d . 1 1 . .
    H H9A 0.9002 0.5207 0.4567 0.069 Uiso calc R 1 1 . .
    H H9B 0.9096 0.4306 0.4876 0.069 Uiso calc R 1 1 . .
    C C10 0.92469(15) 0.5083(2) 0.6021(3) 0.0525(10) Uani d . 1 1 . .
    C C11 0.96343(16) 0.5718(2) 0.5974(3) 0.0721(13) Uani d . 1 1 . .
    H H11A 0.9693 0.5990 0.5373 0.086 Uiso calc R 1 1 . .
    C C12 0.9933(2) 0.5946(3) 0.6822(5) 0.0975(17) Uani d . 1 1 . .
    H H12A 1.0196 0.6373 0.6790 0.117 Uiso calc R 1 1 . .
    C C13 0.9849(2) 0.5558(4) 0.7704(5) 0.1020(19) Uani d . 1 1 . .
    H H13A 1.0054 0.5717 0.8273 0.122 Uiso calc R 1 1 . .
    C C14 0.9457(2) 0.4926(3) 0.7757(4) 0.0911(15) Uani d . 1 1 . .
    H H14A 0.9398 0.4657 0.8360 0.109 Uiso calc R 1 1 . .
    C C15 0.91552(17) 0.4698(2) 0.6912(3) 0.0674(12) Uani d . 1 1 . .
    H H15A 0.8886 0.4279 0.6947 0.081 Uiso calc R 1 1 . .
    O O3 0.78599(12) 0.39116(16) 0.7763(2) 0.0807(9) Uani d . 1 1 . .
    O O4 0.66106(12) 0.42670(16) 0.7850(2) 0.0824(9) Uani d . 1 1 . .
    N N2 0.65413(13) 0.28816(19) 0.7866(2) 0.0596(9) Uani d . 1 1 . .
    Cl Cl2 0.86828(5) 0.23348(8) 0.78394(10) 0.1009(5) Uani d . 1 1 . .
    C C16 0.69392(17) 0.2242(2) 0.7838(3) 0.0512(10) Uani d . 1 1 . .
    C C17 0.6827(2) 0.1434(2) 0.7823(3) 0.0699(12) Uani d . 1 1 . .
    H H17A 0.6444 0.1245 0.7811 0.084 Uiso calc R 1 1 . .
    C C18 0.7288(2) 0.0906(2) 0.7827(3) 0.0789(14) Uani d . 1 1 . .
    H H18A 0.7214 0.0355 0.7817 0.095 Uiso calc R 1 1 . .
    C C19 0.7861(2) 0.1170(3) 0.7845(3) 0.0767(14) Uani d . 1 1 . .
    H H19A 0.8167 0.0802 0.7859 0.092 Uiso calc R 1 1 . .
    C C20 0.79739(17) 0.1997(3) 0.7842(3) 0.0633(11) Uani d . 1 1 . .
    C C21 0.75154(15) 0.2526(2) 0.7840(3) 0.0506(10) Uani d . 1 1 . .
    C C22 0.74875(18) 0.3404(2) 0.7816(3) 0.0551(11) Uani d . 1 1 . .
    C C23 0.68310(19) 0.3602(3) 0.7847(3) 0.0618(11) Uani d . 1 1 . .
    C C24 0.59128(16) 0.2818(3) 0.7776(3) 0.0758(13) Uani d . 1 1 . .
    H H24A 0.5827 0.2432 0.7252 0.091 Uiso calc R 1 1 . .
    H H24B 0.5764 0.3336 0.7556 0.091 Uiso calc R 1 1 . .
    C C25 0.55801(16) 0.2574(2) 0.8702(3) 0.0587(11) Uani d . 1 1 . .
    C C26 0.58256(16) 0.2129(2) 0.9452(3) 0.0647(12) Uani d . 1 1 . .
    H H26A 0.6223 0.2009 0.9437 0.078 Uiso calc R 1 1 . .
    C C27 0.5485(2) 0.1861(3) 1.0228(3) 0.0774(13) Uani d . 1 1 . .
    H H27A 0.5653 0.1545 1.0727 0.093 Uiso calc R 1 1 . .
    C C28 0.4906(2) 0.2049(3) 1.0284(4) 0.0900(16) Uani d . 1 1 . .
    H H28A 0.4677 0.1864 1.0813 0.108 Uiso calc R 1 1 . .
    C C29 0.46671(18) 0.2517(3) 0.9539(5) 0.0910(16) Uani d . 1 1 . .
    H H29A 0.4275 0.2662 0.9573 0.109 Uiso calc R 1 1 . .
    C C30 0.49984(18) 0.2771(2) 0.8754(3) 0.0736(13) Uani d . 1 1 . .
    H H30A 0.4830 0.3079 0.8249 0.088 Uiso calc R 1 1 . .
loop_
    _atom_site_aniso_label
    _atom_site_aniso_U_11
    _atom_site_aniso_U_22
    _atom_site_aniso_U_33
    _atom_site_aniso_U_12
    _atom_site_aniso_U_13
    _atom_site_aniso_U_23
    Cl1 0.0555(7) 0.0927(9) 0.1224(10) 0.0131(6) 0.0004(7) 0.0070(8)
    C1 0.046(2) 0.043(2) 0.042(2) 0.0025(19) 0.001(2) -0.0029(19)
    N1 0.0396(17) 0.0442(18) 0.068(2) -0.0015(15) 0.0006(17) -0.0029(18)
    O1 0.0652(17) 0.0403(16) 0.099(2) 0.0090(14) -0.0063(16) -0.0039(16)
    O2 0.0551(16) 0.0472(16) 0.086(2) -0.0117(14) -0.0087(16) -0.0008(15)
    C2 0.059(2) 0.048(2) 0.050(3) 0.007(2) 0.001(2) -0.002(2)
    C3 0.077(3) 0.052(3) 0.064(3) 0.018(2) 0.000(3) 0.001(2)
    C4 0.096(3) 0.048(3) 0.051(3) 0.002(3) 0.001(3) -0.002(2)
    C5 0.066(3) 0.040(2) 0.056(3) -0.008(2) 0.007(2) 0.002(2)
    C6 0.050(2) 0.043(2) 0.043(2) 0.0059(19) -0.0061(19) -0.001(2)
    C7 0.049(2) 0.043(2) 0.056(3) -0.001(2) -0.009(2) -0.002(2)
    C8 0.050(2) 0.046(3) 0.050(3) -0.007(2) -0.010(2) -0.005(2)
    C9 0.055(2) 0.054(3) 0.063(3) -0.002(2) 0.010(2) 0.000(2)
    C10 0.045(2) 0.055(3) 0.058(3) 0.0001(19) 0.007(2) 0.001(2)
    C11 0.056(3) 0.071(3) 0.089(4) -0.019(2) 0.008(3) -0.004(3)
    C12 0.066(3) 0.097(4) 0.129(5) -0.017(3) -0.007(4) -0.031(4)
    C13 0.081(4) 0.126(5) 0.099(5) 0.016(4) -0.041(4) -0.041(4)
    C14 0.100(4) 0.100(4) 0.073(4) 0.022(3) -0.012(3) 0.006(3)
    C15 0.070(3) 0.056(3) 0.076(3) 0.004(2) -0.006(3) 0.002(3)
    O3 0.090(2) 0.0580(18) 0.095(2) -0.0212(17) 0.0114(19) 0.0033(18)
    O4 0.107(2) 0.0579(18) 0.082(2) 0.0191(17) 0.0051(19) 0.0061(18)
    N2 0.057(2) 0.059(2) 0.063(2) -0.0011(18) 0.003(2) 0.003(2)
    Cl2 0.0643(7) 0.1260(11) 0.1124(11) 0.0158(8) 0.0084(8) 0.0130(9)
    C16 0.068(3) 0.042(2) 0.044(2) -0.002(2) 0.000(2) -0.001(2)
    C17 0.097(3) 0.053(3) 0.060(3) -0.018(3) 0.010(3) -0.008(3)
    C18 0.137(5) 0.039(3) 0.060(3) 0.003(3) 0.008(3) 0.000(2)
    C19 0.105(4) 0.070(3) 0.055(3) 0.031(3) 0.007(3) -0.002(3)
    C20 0.072(3) 0.066(3) 0.052(3) 0.011(2) 0.009(2) 0.001(2)
    C21 0.061(2) 0.044(2) 0.047(2) -0.004(2) 0.003(2) -0.0032(19)
    C22 0.073(3) 0.048(3) 0.044(2) -0.007(2) 0.006(2) 0.000(2)
    C23 0.084(3) 0.052(3) 0.049(3) 0.008(3) 0.007(2) 0.000(3)
    C24 0.064(3) 0.099(3) 0.065(3) -0.002(2) -0.018(3) 0.006(3)
    C25 0.047(2) 0.069(3) 0.060(3) 0.002(2) -0.010(2) -0.005(2)
    C26 0.055(3) 0.088(3) 0.051(3) 0.007(2) -0.002(2) -0.003(3)
    C27 0.087(3) 0.082(3) 0.063(3) 0.012(3) 0.012(3) -0.001(3)
    C28 0.090(4) 0.092(4) 0.088(4) -0.016(3) 0.035(3) -0.023(3)
    C29 0.055(3) 0.091(4) 0.128(5) -0.001(3) 0.011(4) -0.024(4)
    C30 0.057(3) 0.074(3) 0.090(4) 0.002(2) -0.021(3) 0.002(3)
_geom_special_details
;
All e.s.d.'s (except the e.s.d. in the dihedral angle between two l.s. planes)
are estimated using the full covariance matrix. The cell e.s.d.'s are taken
into account individually in the estimation of e.s.d.'s in distances, angles
and torsion angles; correlations between e.s.d.'s in cell parameters are only
used when they are defined by crystal symmetry. An approximate (isotropic)
treatment of cell e.s.d.'s is used for estimating e.s.d.'s involving l.s.
planes.
;
loop_
    _geom_bond_atom_site_label_1
    _geom_bond_atom_site_label_2
    _geom_bond_site_symmetry_2
    _geom_bond_distance
    _geom_bond_publ_flag
    Cl1 C2 . 1.710(4) ?
    C1 C2 . 1.383(4) ?
    C1 C6 . 1.394(4) ?
    C1 C8 . 1.465(4) ?
    N1 C7 . 1.359(4) ?
    N1 C6 . 1.407(4) ?
    N1 C9 . 1.444(4) ?
    O1 C7 . 1.202(4) ?
    O2 C8 . 1.201(4) ?
    C2 C3 . 1.382(4) ?
    C3 C4 . 1.378(5) ?
    C3 H3A . 0.9300 ?
    C4 C5 . 1.369(5) ?
    C4 H4A . 0.9300 ?
    C5 C6 . 1.379(4) ?
    C5 H5A . 0.9300 ?
    C7 C8 . 1.558(4) ?
    C9 C10 . 1.496(5) ?
    C9 H9A . 0.9700 ?
    C9 H9B . 0.9700 ?
    C10 C15 . 1.365(5) ?
    C10 C11 . 1.378(4) ?
    C11 C12 . 1.374(6) ?
    C11 H11A . 0.9300 ?
    C12 C13 . 1.354(6) ?
    C12 H12A . 0.9300 ?
    C13 C14 . 1.381(6) ?
    C13 H13A . 0.9300 ?
    C14 C15 . 1.375(5) ?
    C14 H14A . 0.9300 ?
    C15 H15A . 0.9300 ?
    O3 C22 . 1.200(4) ?
    O4 C23 . 1.213(4) ?
    N2 C23 . 1.368(4) ?
    N2 C16 . 1.399(4) ?
    N2 C24 . 1.446(4) ?
    Cl2 C20 . 1.715(4) ?
    C16 C17 . 1.366(4) ?
    C16 C21 . 1.399(4) ?
    C17 C18 . 1.372(5) ?
    C17 H17A . 0.9300 ?
    C18 C19 . 1.381(5) ?
    C18 H18A . 0.9300 ?
    C19 C20 . 1.397(5) ?
    C19 H19A . 0.9300 ?
    C20 C21 . 1.368(5) ?
    C21 C22 . 1.459(5) ?
    C22 C23 . 1.537(5) ?
    C24 C25 . 1.506(5) ?
    C24 H24A . 0.9700 ?
    C24 H24B . 0.9700 ?
    C25 C26 . 1.364(5) ?
    C25 C30 . 1.371(5) ?
    C26 C27 . 1.369(5) ?
    C26 H26A . 0.9300 ?
    C27 C28 . 1.363(5) ?
    C27 H27A . 0.9300 ?
    C28 C29 . 1.374(6) ?
    C28 H28A . 0.9300 ?
    C29 C30 . 1.359(5) ?
    C29 H29A . 0.9300 ?
    C30 H30A . 0.9300 ?
loop_
    _geom_angle_atom_site_label_1
    _geom_angle_atom_site_label_2
    _geom_angle_atom_site_label_3
    _geom_angle_site_symmetry_1
    _geom_angle_site_symmetry_3
    _geom_angle
    _geom_angle_publ_flag
    C2 C1 C6 . . 119.8(3) ?
    C2 C1 C8 . . 132.7(3) ?
    C6 C1 C8 . . 107.5(3) ?
    C7 N1 C6 . . 111.6(3) ?
    C7 N1 C9 . . 123.8(3) ?
    C6 N1 C9 . . 124.6(3) ?
    C3 C2 C1 . . 119.5(3) ?
    C3 C2 Cl1 . . 119.8(3) ?
    C1 C2 Cl1 . . 120.7(3) ?
    C4 C3 C2 . . 118.9(4) ?
    C4 C3 H3A . . 120.5 ?
    C2 C3 H3A . . 120.5 ?
    C5 C4 C3 . . 123.1(4) ?
    C5 C4 H4A . . 118.4 ?
    C3 C4 H4A . . 118.4 ?
    C4 C5 C6 . . 117.4(4) ?
    C4 C5 H5A . . 121.3 ?
    C6 C5 H5A . . 121.3 ?
    C5 C6 C1 . . 121.2(3) ?
    C5 C6 N1 . . 128.4(3) ?
    C1 C6 N1 . . 110.4(3) ?
    O1 C7 N1 . . 128.5(3) ?
    O1 C7 C8 . . 125.9(3) ?
    N1 C7 C8 . . 105.6(3) ?
    O2 C8 C1 . . 132.3(4) ?
    O2 C8 C7 . . 123.0(3) ?
    C1 C8 C7 . . 104.8(3) ?
    N1 C9 C10 . . 113.7(3) ?
    N1 C9 H9A . . 108.8 ?
    C10 C9 H9A . . 108.8 ?
    N1 C9 H9B . . 108.8 ?
    C10 C9 H9B . . 108.8 ?
    H9A C9 H9B . . 107.7 ?
    C15 C10 C11 . . 119.7(4) ?
    C15 C10 C9 . . 120.4(4) ?
    C11 C10 C9 . . 119.8(4) ?
    C12 C11 C10 . . 119.5(4) ?
    C12 C11 H11A . . 120.2 ?
    C10 C11 H11A . . 120.2 ?
    C13 C12 C11 . . 120.8(5) ?
    C13 C12 H12A . . 119.6 ?
    C11 C12 H12A . . 119.6 ?
    C12 C13 C14 . . 119.8(5) ?
    C12 C13 H13A . . 120.1 ?
    C14 C13 H13A . . 120.1 ?
    C15 C14 C13 . . 119.5(5) ?
    C15 C14 H14A . . 120.2 ?
    C13 C14 H14A . . 120.2 ?
    C10 C15 C14 . . 120.5(4) ?
    C10 C15 H15A . . 119.8 ?
    C14 C15 H15A . . 119.8 ?
    C23 N2 C16 . . 110.4(3) ?
    C23 N2 C24 . . 122.9(4) ?
    C16 N2 C24 . . 126.1(3) ?
    C17 C16 N2 . . 128.6(4) ?
    C17 C16 C21 . . 120.6(4) ?
    N2 C16 C21 . . 110.9(3) ?
    C16 C17 C18 . . 118.8(4) ?
    C16 C17 H17A . . 120.6 ?
    C18 C17 H17A . . 120.6 ?
    C17 C18 C19 . . 121.8(4) ?
    C17 C18 H18A . . 119.1 ?
    C19 C18 H18A . . 119.1 ?
    C18 C19 C20 . . 119.2(4) ?
    C18 C19 H19A . . 120.4 ?
    C20 C19 H19A . . 120.4 ?
    C21 C20 C19 . . 119.3(4) ?
    C21 C20 Cl2 . . 121.0(3) ?
    C19 C20 Cl2 . . 119.7(4) ?
    C20 C21 C16 . . 120.3(4) ?
    C20 C21 C22 . . 132.4(4) ?
    C16 C21 C22 . . 107.2(3) ?
    O3 C22 C21 . . 132.2(4) ?
    O3 C22 C23 . . 123.0(4) ?
    C21 C22 C23 . . 104.8(3) ?
    O4 C23 N2 . . 126.5(4) ?
    O4 C23 C22 . . 126.9(4) ?
    N2 C23 C22 . . 106.6(3) ?
    N2 C24 C25 . . 117.0(3) ?
    N2 C24 H24A . . 108.1 ?
    C25 C24 H24A . . 108.1 ?
    N2 C24 H24B . . 108.1 ?
    C25 C24 H24B . . 108.1 ?
    H24A C24 H24B . . 107.3 ?
    C26 C25 C30 . . 119.4(4) ?
    C26 C25 C24 . . 122.7(4) ?
    C30 C25 C24 . . 117.9(4) ?
    C25 C26 C27 . . 119.8(4) ?
    C25 C26 H26A . . 120.1 ?
    C27 C26 H26A . . 120.1 ?
    C28 C27 C26 . . 121.3(5) ?
    C28 C27 H27A . . 119.4 ?
    C26 C27 H27A . . 119.4 ?
    C27 C28 C29 . . 118.4(5) ?
    C27 C28 H28A . . 120.8 ?
    C29 C28 H28A . . 120.8 ?
    C30 C29 C28 . . 120.7(4) ?
    C30 C29 H29A . . 119.6 ?
    C28 C29 H29A . . 119.6 ?
    C29 C30 C25 . . 120.4(4) ?
    C29 C30 H30A . . 119.8 ?
    C25 C30 H30A . . 119.8 ?
loop_
    _geom_torsion_atom_site_label_1
    _geom_torsion_atom_site_label_2
    _geom_torsion_atom_site_label_3
    _geom_torsion_atom_site_label_4
    _geom_torsion_site_symmetry_1
    _geom_torsion_site_symmetry_2
    _geom_torsion_site_symmetry_3
    _geom_torsion_site_symmetry_4
    _geom_torsion
    _geom_torsion_publ_flag
    C6 C1 C2 C3 . . . . -1.2(6) ?
    C8 C1 C2 C3 . . . . 177.0(4) ?
    C6 C1 C2 Cl1 . . . . 179.7(3) ?
    C8 C1 C2 Cl1 . . . . -2.1(6) ?
    C1 C2 C3 C4 . . . . -0.5(6) ?
    Cl1 C2 C3 C4 . . . . 178.6(3) ?
    C2 C3 C4 C5 . . . . 1.7(6) ?
    C3 C4 C5 C6 . . . . -1.1(6) ?
    C4 C5 C6 C1 . . . . -0.7(6) ?
    C4 C5 C6 N1 . . . . -179.5(3) ?
    C2 C1 C6 C5 . . . . 1.8(6) ?
    C8 C1 C6 C5 . . . . -176.8(3) ?
    C2 C1 C6 N1 . . . . -179.2(3) ?
    C8 C1 C6 N1 . . . . 2.2(4) ?
    C7 N1 C6 C5 . . . . 176.6(4) ?
    C9 N1 C6 C5 . . . . -3.8(6) ?
    C7 N1 C6 C1 . . . . -2.4(4) ?
    C9 N1 C6 C1 . . . . 177.2(3) ?
    C6 N1 C7 O1 . . . . -179.3(4) ?
    C9 N1 C7 O1 . . . . 1.1(6) ?
    C6 N1 C7 C8 . . . . 1.4(4) ?
    C9 N1 C7 C8 . . . . -178.2(3) ?
    C2 C1 C8 O2 . . . . -0.8(8) ?
    C6 C1 C8 O2 . . . . 177.5(4) ?
    C2 C1 C8 C7 . . . . -179.6(4) ?
    C6 C1 C8 C7 . . . . -1.3(4) ?
    O1 C7 C8 O2 . . . . 1.7(6) ?
    N1 C7 C8 O2 . . . . -179.0(3) ?
    O1 C7 C8 C1 . . . . -179.3(4) ?
    N1 C7 C8 C1 . . . . -0.1(4) ?
    C7 N1 C9 C10 . . . . -102.9(4) ?
    C6 N1 C9 C10 . . . . 77.5(4) ?
    N1 C9 C10 C15 . . . . 49.4(5) ?
    N1 C9 C10 C11 . . . . -131.1(3) ?
    C15 C10 C11 C12 . . . . 1.2(6) ?
    C9 C10 C11 C12 . . . . -178.3(4) ?
    C10 C11 C12 C13 . . . . -0.3(7) ?
    C11 C12 C13 C14 . . . . -0.2(8) ?
    C12 C13 C14 C15 . . . . -0.1(7) ?
    C11 C10 C15 C14 . . . . -1.6(6) ?
    C9 C10 C15 C14 . . . . 177.9(4) ?
    C13 C14 C15 C10 . . . . 1.1(7) ?
    C23 N2 C16 C17 . . . . -178.5(4) ?
    C24 N2 C16 C17 . . . . -7.2(6) ?
    C23 N2 C16 C21 . . . . 2.4(5) ?
    C24 N2 C16 C21 . . . . 173.7(4) ?
    N2 C16 C17 C18 . . . . -178.0(4) ?
    C21 C16 C17 C18 . . . . 1.1(6) ?
    C16 C17 C18 C19 . . . . 0.0(7) ?
    C17 C18 C19 C20 . . . . -1.1(7) ?
    C18 C19 C20 C21 . . . . 1.2(7) ?
    C18 C19 C20 Cl2 . . . . -178.7(4) ?
    C19 C20 C21 C16 . . . . -0.1(6) ?
    Cl2 C20 C21 C16 . . . . 179.7(3) ?
    C19 C20 C21 C22 . . . . -178.6(4) ?
    Cl2 C20 C21 C22 . . . . 1.3(7) ?
    C17 C16 C21 C20 . . . . -1.0(6) ?
    N2 C16 C21 C20 . . . . 178.2(4) ?
    C17 C16 C21 C22 . . . . 177.8(3) ?
    N2 C16 C21 C22 . . . . -3.0(5) ?
    C20 C21 C22 O3 . . . . 2.6(8) ?
    C16 C21 C22 O3 . . . . -176.0(4) ?
    C20 C21 C22 C23 . . . . -179.0(4) ?
    C16 C21 C22 C23 . . . . 2.4(4) ?
    C16 N2 C23 O4 . . . . 179.0(4) ?
    C24 N2 C23 O4 . . . . 7.4(7) ?
    C16 N2 C23 C22 . . . . -0.8(4) ?
    C24 N2 C23 C22 . . . . -172.4(3) ?
    O3 C22 C23 O4 . . . . -2.2(7) ?
    C21 C22 C23 O4 . . . . 179.2(4) ?
    O3 C22 C23 N2 . . . . 177.6(4) ?
    C21 C22 C23 N2 . . . . -1.0(4) ?
    C23 N2 C24 C25 . . . . -109.5(4) ?
    C16 N2 C24 C25 . . . . 80.3(5) ?
    N2 C24 C25 C26 . . . . -25.9(6) ?
    N2 C24 C25 C30 . . . . 158.0(4) ?
    C30 C25 C26 C27 . . . . 2.3(6) ?
    C24 C25 C26 C27 . . . . -173.8(4) ?
    C25 C26 C27 C28 . . . . -1.9(6) ?
    C26 C27 C28 C29 . . . . 0.0(7) ?
    C27 C28 C29 C30 . . . . 1.5(7) ?
    C28 C29 C30 C25 . . . . -1.1(7) ?
    C26 C25 C30 C29 . . . . -0.8(6) ?
    C24 C25 C30 C29 . . . . 175.5(4) ?
loop_
    _geom_hbond_atom_site_label_D
    _geom_hbond_atom_site_label_H
    _geom_hbond_atom_site_label_A
    _geom_hbond_site_symmetry_A
    _geom_hbond_distance_DH
    _geom_hbond_distance_HA
    _geom_hbond_distance_DA
    _geom_hbond_angle_DHA
    C3 H3A O1 8_765 0.93 2.58 3.228(4) 127
    C4 H4A O2 8_765 0.93 2.56 3.473(4) 167
    C18 H18A O3 8_755 0.93 2.40 3.329(4) 173
    C19 H19A O4 8_755 0.93 2.60 3.382(6) 142
    C26 H26A O2 7_566 0.93 2.59 3.350(4) 140
    C29 H29A O1 6_557 0.93 2.59 3.505(5) 169
