# Supplementary material for: 1-Benzyl-4-chloro­indoline-2,3-dione
Source: Acta Crystallogr Sect E Struct Rep Online. 2011 Dec 7;68(Pt 1):o37. doi: 10.1107/S1600536811051816 (PMC3254398; doi:10.1107/S1600536811051816)
Supplement: Supplementary file 2 [file e-68-00o37-Isup2.hkl]

# 
# h,k,l, Fc-squared, Fo-squared, sigma(Fo-squared) and status flag 
# 
data_I
_shelx_title ' X in Pbca' 
_shelx_refln_list_code          4 
_shelx_F_calc_maximum      675.24 
_exptl_crystal_F_000      2240.00 
_reflns_d_resolution_high  0.8300 
 
loop_ 
 _symmetry_equiv_pos_as_xyz 
 'x, y, z' 
 '-x+1/2, -y, z+1/2' 
 '-x, y+1/2, -z+1/2' 
 'x+1/2, -y+1/2, -z' 
 '-x, -y, -z' 
 'x-1/2, y, -z-1/2' 
 'x, -y-1/2, z-1/2' 
 '-x-1/2, y-1/2, z' 
 
_cell_length_a    22.8640 
_cell_length_b    16.6000 
_cell_length_c    13.3350 
_cell_angle_alpha  90.000 
_cell_angle_beta   90.000 
_cell_angle_gamma  90.000 
 
_shelx_F_squared_multiplier     1.000 
 
loop_ 
 _refln_index_h 
 _refln_index_k 
 _refln_index_l 
 _refln_F_squared_calc 
 _refln_F_squared_meas 
 _refln_F_squared_sigma 
 _refln_observed_status 
   2   0   0   109447.74   105640.80    726.26 o 
   4   0   0    18498.59    17679.03    109.61 o 
   6   0   0     4296.05     4262.38     72.31 o 
   8   0   0     1397.66     1389.30     51.32 o 
  10   0   0    14118.88    13897.15    134.47 o 
  12   0   0      675.01      669.84     70.32 o 
  14   0   0      589.59      523.10     61.54 o 
  16   0   0     7771.25     7901.80    149.32 o 
  18   0   0      474.13      766.06     88.38 o 
  20   0   0       79.11       55.57     76.95 o 
  22   0   0      280.67      308.45     86.37 o 
  24   0   0     1305.19     1011.57    100.80 o 
  26   0   0      160.58      166.00     61.58 o 
   2   1   0      925.14      951.37     22.54 o 
   4   1   0     8458.48     9474.49     74.77 o 
   6   1   0    12751.45    12570.63    101.25 o 
   8   1   0      957.90     1044.55     48.67 o 
  10   1   0    17860.84    17858.71    151.69 o 
  12   1   0      824.42      933.74     82.53 o 
  14   1   0     2901.24     2788.62     89.20 o 
  16   1   0      315.35      355.95     68.76 o 
  18   1   0      972.97     1123.07     83.81 o 
  20   1   0        9.46       38.03     67.60 o 
  22   1   0     1272.13     1229.95    100.81 o 
  24   1   0      153.02      346.44     73.49 o 
  26   1   0       17.05       59.29     59.29 o 
   0   2   0     1312.27     1369.12     36.45 o 
   2   2   0     1517.28     1536.40     49.66 o 
   4   2   0     3625.21     3809.39     58.87 o 
   6   2   0     7926.85     8210.58     94.92 o 
   8   2   0      341.70      289.05     30.43 o 
  10   2   0     7251.35     7839.22    105.08 o 
  12   2   0      253.54      273.15     49.31 o 
  14   2   0     2568.26     2668.16     82.03 o 
  16   2   0     1017.20     1110.71     77.02 o 
  18   2   0     5196.81     5168.34    141.94 o 
  20   2   0     1177.06     1070.25    104.52 o 
  22   2   0     1059.26     1286.94     98.99 o 
  24   2   0       80.85        6.81     71.52 o 
  26   2   0      679.99      553.55     64.54 o 
   2   3   0     1865.46     1935.74     40.23 o 
   4   3   0     2298.18     2091.99     54.82 o 
   6   3   0      611.82      650.27     35.91 o 
   8   3   0    22974.83    25095.84    172.97 o 
  10   3   0    18866.72    19885.90    166.82 o 
  12   3   0      237.27      202.76     38.26 o 
  14   3   0      168.04      137.41     51.04 o 
  16   3   0      959.18     1030.11     68.95 o 
  18   3   0      437.59      552.38     70.61 o 
  20   3   0      743.57      681.70     86.76 o 
  22   3   0       52.32       38.83     66.01 o 
  24   3   0       23.75      129.04     56.24 o 
  26   3   0       31.07       90.53     45.26 o 
   0   4   0    41246.84    36722.78    783.62 o 
   2   4   0   107989.89   100905.08   1245.34 o 
   4   4   0    65892.02    62359.22    239.47 o 
   6   4   0    26171.91    27153.10    172.04 o 
   8   4   0    29063.47    29468.45    193.33 o 
  10   4   0     6541.93     6499.58    125.94 o 
  12   4   0       43.73       84.61     46.15 o 
  14   4   0       26.50       27.55     62.98 o 
  16   4   0      552.34      591.05     64.78 o 
  18   4   0      559.82      535.97     74.21 o 
  20   4   0     1259.66     1380.90     97.76 o 
  22   4   0        0.02       11.39     60.75 o 
  24   4   0      152.61      198.55     57.64 o 
  26   4   0        5.47       40.93     45.48 o 
   2   5   0    18951.03    20004.17    142.45 o 
   4   5   0        4.84       66.62     29.14 o 
   6   5   0    17637.64    17394.13    147.75 o 
   8   5   0        8.84       15.96      4.95 o 
  10   5   0     2928.39     2956.03    107.21 o 
  12   5   0     1695.80     1692.66     84.82 o 
  14   5   0     5106.24     5490.16    118.07 o 
  16   5   0      256.70      177.37     64.49 o 
  18   5   0     1877.94     2000.30    102.05 o 
  20   5   0      350.20      236.27     76.09 o 
  22   5   0      221.39      336.65     70.29 o 
  24   5   0       35.21       61.70     61.70 o 
  26   5   0       23.76       38.79     43.11 o 
   0   6   0     2471.60     2666.79     77.89 o 
   2   6   0     1150.62     1069.59     50.73 o 
   4   6   0     5816.23     5925.56     90.47 o 
   6   6   0     4665.38     4399.66     99.27 o 
   8   6   0     3988.60     3988.78     85.11 o 
  10   6   0      338.96      317.91     45.97 o 
  12   6   0     1472.98     1445.64     88.67 o 
  14   6   0     2650.17     2967.49    102.05 o 
  16   6   0        7.22       68.07     68.07 o 
  18   6   0     1228.55     1197.03     92.70 o 
  20   6   0      156.87      180.48     62.78 o 
  22   6   0      506.14      599.48     82.56 o 
  24   6   0        0.10       59.11     59.11 o 
  26   6   0        7.44       16.22     40.54 o 
   2   7   0     9396.69    10384.96    119.99 o 
   4   7   0      362.93      340.39     36.47 o 
   6   7   0     1588.61     1492.39     66.94 o 
   8   7   0        5.82       53.93     53.93 o 
  10   7   0     4791.29     4818.65    107.00 o 
  12   7   0     2952.61     2952.65     99.96 o 
  14   7   0       12.81       62.48     62.48 o 
  16   7   0     2423.81     2212.67    107.07 o 
  18   7   0      685.15      702.13     75.38 o 
  20   7   0      395.53      352.36     76.60 o 
  22   7   0      186.66       97.07     72.80 o 
  24   7   0       81.02      151.94     53.46 o 
   0   8   0    15435.43    16093.89    164.88 o 
   2   8   0     4083.14     4462.31     93.13 o 
   4   8   0      332.72      287.15     39.88 o 
   6   8   0     4018.78     4142.65     93.53 o 
   8   8   0      371.95      294.76     53.59 o 
  10   8   0     2023.96     1742.05     76.07 o 
  12   8   0     4261.26     4662.73    118.57 o 
  14   8   0      170.20      182.12     69.75 o 
  16   8   0     1010.40      932.05     86.15 o 
  18   8   0      118.03      132.30     73.94 o 
  20   8   0        5.34       55.84     63.29 o 
  22   8   0      148.76      156.54     63.29 o 
  24   8   0        0.10       45.21     53.20 o 
   2   9   0    10625.49    11232.94    142.75 o 
   4   9   0     4929.76     4817.69     98.08 o 
   6   9   0    10589.90    10265.15    146.37 o 
   8   9   0     1092.84     1169.42     64.54 o 
  10   9   0     3567.00     3343.80    102.02 o 
  12   9   0      392.10      387.28     60.75 o 
  14   9   0      910.18      782.34     80.53 o 
  16   9   0     2827.14     2834.04    115.67 o 
  18   9   0      318.96      216.76     79.86 o 
  20   9   0        0.18       46.84     64.86 o 
  22   9   0      325.60      394.48     66.80 o 
  24   9   0      136.11       94.79     57.37 o 
   0  10   0       17.04       28.38      8.44 o 
   2  10   0      663.33      777.16     58.29 o 
   4  10   0      531.50      555.70     54.02 o 
   6  10   0     1242.37     1243.87     64.67 o 
   8  10   0      111.14       67.69     48.88 o 
  10  10   0      538.07      535.71     63.68 o 
  12  10   0        1.78       56.41     56.41 o 
  14  10   0     2094.42     2006.19    105.99 o 
  16  10   0      760.54      711.40     83.24 o 
  18  10   0      281.79      103.65     85.13 o 
  20  10   0      127.43      173.46     76.32 o 
  22  10   0       16.11       69.44     54.34 o 
   2  11   0     1350.79     1265.62     64.81 o 
   4  11   0       58.93      144.28     41.77 o 
   6  11   0        0.29        7.52     45.06 o 
   8  11   0      438.67      405.50     66.96 o 
  10  11   0     1242.83     1123.50     77.86 o 
  12  11   0       13.18       63.17     66.89 o 
  14  11   0       62.20       11.18     59.61 o 
  16  11   0     1254.77     1287.78     96.21 o 
  18  11   0       50.89      104.04     68.16 o 
  20  11   0      436.73      458.41     83.05 o 
  22  11   0        0.79       65.41     56.89 o 
   0  12   0      147.49      162.74     55.57 o 
   2  12   0        3.87       22.46     44.93 o 
   4  12   0     1779.70     1596.09     85.97 o 
   6  12   0     3193.22     3241.69    103.74 o 
   8  12   0     2233.80     2257.26     99.27 o 
  10  12   0     7972.12     7671.75    164.86 o 
  12  12   0     1471.77     1329.74     87.91 o 
  14  12   0     1591.01     1802.18     98.70 o 
  16  12   0      172.23      126.17     72.10 o 
  18  12   0       98.22      169.53     72.66 o 
  20  12   0       82.75      148.57     63.22 o 
  22  12   0       54.31       74.42     61.13 o 
   2  13   0     6424.70     6971.83    139.87 o 
   4  13   0     1293.50     1299.59     77.30 o 
   6  13   0       95.54       47.50     62.14 o 
   8  13   0        9.34       21.78     54.43 o 
  10  13   0       16.44       25.29     54.20 o 
  12  13   0      956.80     1019.35     86.44 o 
  14  13   0        2.16       64.35     64.35 o 
  16  13   0      233.03      150.35     69.94 o 
  18  13   0        0.34       29.87     66.38 o 
  20  13   0       21.79       29.88     68.70 o 
   0  14   0       23.56       34.50     57.50 o 
   2  14   0       36.66       43.47     76.06 o 
   4  14   0       27.57      126.97     54.41 o 
   6  14   0      683.59      652.35     79.29 o 
   8  14   0      311.11      361.44     64.42 o 
  10  14   0        4.89       28.45     60.46 o 
  12  14   0      490.50      434.39     98.88 o 
  14  14   0       31.22       59.20     69.65 o 
  16  14   0       20.13        0.00     67.51 o 
  18  14   0       99.35      177.18     66.44 o 
   2  15   0       31.24       21.40     60.64 o 
   4  15   0      420.60      314.61     67.93 o 
   6  15   0      261.95      397.86     67.50 o 
   8  15   0        0.16       10.57     63.43 o 
  10  15   0       43.06       97.81     66.36 o 
  12  15   0      166.30      231.25     69.03 o 
  14  15   0      271.57      408.76     70.93 o 
  16  15   0       22.05       90.73     64.81 o 
  18  15   0        0.35       62.90     65.90 o 
   0  16   0      591.10      527.70     78.04 o 
   2  16   0      124.13      168.63     56.21 o 
   4  16   0      280.39      211.39     66.94 o 
   6  16   0        7.57       76.96     62.97 o 
   8  16   0      383.86      543.79     76.20 o 
  10  16   0       39.83       75.26     61.58 o 
  12  16   0      279.41      188.18     73.93 o 
  14  16   0        2.38       61.96     61.96 o 
  16  16   0       10.18       61.83     61.83 o 
   2  17   0       38.75       13.84     62.27 o 
   4  17   0      139.01      301.86     65.92 o 
   6  17   0      208.21      192.66     72.24 o 
   8  17   0      121.94       95.12     67.95 o 
  10  17   0      124.40       20.03     70.13 o 
  12  17   0       52.90        6.52     68.41 o 
  14  17   0        8.47       40.69     68.87 o 
   0  18   0       95.41      133.35     68.48 o 
   2  18   0        5.37       57.86     57.86 o 
   4  18   0       65.15      167.23     64.85 o 
   6  18   0       27.83       54.03     64.17 o 
   8  18   0       14.24       39.87     66.45 o 
  10  18   0        2.05       42.22     68.19 o 
  12  18   0       49.18       81.69     75.41 o 
   2  19   0        7.78       20.05     63.51 o 
   4  19   0       40.84       20.10     70.37 o 
   6  19   0        0.05       42.98     66.13 o 
   8  19   0       12.20       45.32     67.99 o 
   0  20   0      101.22      107.78     73.01 o 
   1   1   1     2049.16     2069.32     43.00 o 
   2   1   1      101.70      144.91     29.07 o 
   3   1   1        5.87        4.07     12.20 o 
   4   1   1    20588.18    22084.67    115.32 o 
   5   1   1     2795.70     2872.63     46.65 o 
   6   1   1    16845.17    17945.98    121.84 o 
   7   1   1       58.61       44.93     44.93 o 
   8   1   1      696.76      665.87     36.99 o 
   9   1   1    12339.31    12305.13    117.61 o 
  10   1   1       21.50       44.08     44.08 o 
  11   1   1     6175.07     6333.71     99.66 o 
  12   1   1        3.66       48.47     48.47 o 
  13   1   1     1684.68     1611.75     64.32 o 
  14   1   1      501.67      419.86     53.92 o 
  15   1   1      205.33      165.03     51.08 o 
  16   1   1      544.95      553.30     68.16 o 
  17   1   1     2509.08     2577.15    102.10 o 
  18   1   1        6.06       70.44     70.44 o 
  19   1   1      353.42      242.21     66.81 o 
  20   1   1        0.11       62.51     62.51 o 
  21   1   1       38.34       20.51     61.55 o 
  22   1   1       18.48       27.78     67.48 o 
  23   1   1      410.96      390.14     75.03 o 
  24   1   1       88.50        0.00     72.23 o 
  25   1   1      134.45      133.36     60.63 o 
  26   1   1        0.22       45.58     50.65 o 
  27   1   1        7.61       45.17     45.17 o 
   0   2   1      144.35      105.71     13.22 o 
   1   2   1       38.60       71.29     13.37 o 
   2   2   1     3559.08     3637.28     42.99 o 
   3   2   1      169.93      180.35     16.78 o 
   4   2   1     4414.53     4341.08     57.28 o 
   5   2   1      137.75      119.78     19.95 o 
   6   2   1     1651.43     1476.00     42.95 o 
   7   2   1      560.61      521.34     34.50 o 
   8   2   1     1649.71     1508.79     49.16 o 
   9   2   1     2883.88     3034.11     67.51 o 
  10   2   1     2108.17     2072.37     71.08 o 
  11   2   1     1150.12     1106.73     56.27 o 
  12   2   1     2460.55     2442.84     79.41 o 
  13   2   1       36.56       42.11     42.11 o 
  14   2   1      130.79      128.27     42.76 o 
  15   2   1       14.73       23.72     39.55 o 
  16   2   1      316.49      309.78     56.32 o 
  17   2   1       69.21      130.72     53.10 o 
  18   2   1       33.34       12.40     57.83 o 
  19   2   1        0.82       41.49     58.07 o 
  20   2   1      114.24      136.12     61.87 o 
  21   2   1       49.68       68.78     68.78 o 
  22   2   1       55.91       46.78     66.27 o 
  23   2   1       28.25       77.01     66.02 o 
  24   2   1        3.50       50.21     60.25 o 
  25   2   1       18.78       52.82     55.75 o 
  26   2   1        4.37       36.56     53.62 o 
  27   2   1        4.53       43.18     43.18 o 
   1   3   1     2894.09     3036.77     49.64 o 
   2   3   1    14256.61    14152.83    100.16 o 
   3   3   1     4511.53     4585.21     59.49 o 
   4   3   1     4898.23     4992.29     66.39 o 
   5   3   1      210.19      206.70     24.31 o 
   6   3   1     1976.81     1943.08     47.59 o 
   7   3   1     8750.22     8993.08    101.22 o 
   8   3   1        7.92       38.39     38.39 o 
   9   3   1     2350.97     2503.80     60.88 o 
  10   3   1      487.69      447.41     41.71 o 
  11   3   1     1276.71     1405.18     60.76 o 
  12   3   1     1221.52     1230.68     61.15 o 
  13   3   1      547.10      556.09     50.20 o 
  14   3   1        4.87       39.14     39.14 o 
  15   3   1      414.39      385.22     55.60 o 
  16   3   1     1334.17     1402.34     76.57 o 
  17   3   1     4059.30     4182.25    130.56 o 
  18   3   1      238.32       94.60     94.60 o 
  19   3   1      376.01      386.98     78.22 o 
  20   3   1       61.01       81.58     81.58 o 
  21   3   1        2.31       63.76     63.76 o 
  22   3   1        0.26       49.70     61.17 o 
  23   3   1      101.90       71.62     64.45 o 
  24   3   1       21.43       58.52     58.52 o 
  25   3   1       16.21        8.50     56.68 o 
  26   3   1        9.98        4.68     46.77 o 
  27   3   1       30.47       23.22     37.52 o 
   0   4   1     3784.78     3834.29     58.78 o 
   1   4   1     2866.13     3180.24     54.22 o 
   2   4   1    12174.77    12272.80    104.56 o 
   3   4   1    14578.11    14388.49    114.94 o 
   4   4   1    15485.23    16039.22    125.01 o 
   5   4   1     1556.50     1468.27     48.94 o 
   6   4   1       50.14       87.93     27.98 o 
   7   4   1     4974.42     5008.49     82.49 o 
   8   4   1     5147.52     4713.07     96.90 o 
   9   4   1     1508.83     1482.97     61.47 o 
  10   4   1       16.44       38.27     38.27 o 
  11   4   1     3468.86     3799.56     84.26 o 
  12   4   1     1306.88     1316.81     69.31 o 
  13   4   1     1645.32     1794.67     73.81 o 
  14   4   1      321.08      220.03     58.93 o 
  15   4   1      675.11      664.48     63.66 o 
  16   4   1       13.24       56.38     56.38 o 
  17   4   1        0.94        4.07     61.00 o 
  18   4   1      309.67      396.42     69.48 o 
  19   4   1      107.21       36.69     73.38 o 
  20   4   1       44.10       72.43     72.43 o 
  21   4   1      292.71      368.08     66.57 o 
  22   4   1       10.50       67.31     67.31 o 
  23   4   1      144.05       66.23     66.23 o 
  24   4   1        0.00       25.18     59.81 o 
  25   4   1        0.23       46.34     54.52 o 
  26   4   1       41.02       17.86     46.87 o 
   1   5   1     3793.34     3839.91     67.36 o 
   2   5   1     2462.59     2275.46     51.92 o 
   3   5   1     4464.83     4512.05     71.96 o 
   4   5   1     2119.76     2210.39     54.01 o 
   5   5   1      317.89      318.06     32.62 o 
   6   5   1     1498.09     1417.83     52.06 o 
   7   5   1      354.93      370.63     35.49 o 
   8   5   1      186.28      186.94     35.06 o 
   9   5   1     1337.88     1355.84     57.94 o 
  10   5   1     8089.92     8088.51    119.29 o 
  11   5   1      831.13      947.08     61.60 o 
  12   5   1      181.87      162.41     46.41 o 
  13   5   1     1894.10     1878.08     77.93 o 
  14   5   1       40.23       51.14     51.14 o 
  15   5   1       75.95       43.75     47.72 o 
  16   5   1      124.24      108.42     56.21 o 
  17   5   1       72.32       60.65     64.69 o 
  18   5   1       56.94        4.05     68.86 o 
  19   5   1        2.86       68.45     68.45 o 
  20   5   1        7.53       31.67     63.34 o 
  21   5   1        2.80        3.84     61.37 o 
  22   5   1       12.55       61.98     61.98 o 
  23   5   1       45.97       20.28     64.22 o 
  24   5   1       32.28      118.28     57.62 o 
  25   5   1      134.85      117.35     54.76 o 
  26   5   1        9.17        2.11     44.43 o 
   0   6   1      675.86      693.73     41.35 o 
   1   6   1     1986.44     2182.66     57.78 o 
   2   6   1     5863.67     5856.63     89.77 o 
   3   6   1      575.93      536.06     41.88 o 
   4   6   1       57.36       70.08     24.73 o 
   5   6   1       16.95       20.28     24.34 o 
   6   6   1       23.08       27.96     23.97 o 
   7   6   1      526.91      532.03     39.41 o 
   8   6   1       76.00       66.27     35.08 o 
   9   6   1      358.39      352.17     42.57 o 
  10   6   1     1037.57     1156.98     57.85 o 
  11   6   1     3473.88     3244.49     96.45 o 
  12   6   1     7051.02     6730.36    143.29 o 
  13   6   1      689.02      670.39     70.16 o 
  14   6   1        0.02       39.30     51.09 o 
  15   6   1      300.38      328.97     59.45 o 
  16   6   1      943.93      974.14     79.85 o 
  17   6   1       90.61        4.01     68.14 o 
  18   6   1      640.01      620.42     80.05 o 
  19   6   1      147.27      162.54     75.33 o 
  20   6   1      151.40      140.96     43.48 o 
  21   6   1      136.75       86.10     67.39 o 
  22   6   1       24.33       24.78     67.25 o 
  23   6   1      148.18       58.71     68.49 o 
  24   6   1        1.93        2.91     58.13 o 
  25   6   1       52.42       96.65     52.04 o 
  26   6   1        6.59       11.94     41.78 o 
   1   7   1       18.05       13.16     35.10 o 
   2   7   1    10115.64    10772.80    126.34 o 
   3   7   1       46.17       49.57     33.04 o 
   4   7   1      127.86      130.44     32.61 o 
   5   7   1      596.58      675.87     40.23 o 
   6   7   1     4288.48     4317.17     87.37 o 
   7   7   1       48.29       19.62     31.41 o 
   8   7   1     2430.31     2368.94     77.80 o 
   9   7   1     1406.91     1488.26     65.72 o 
  10   7   1     1437.64     1395.21     73.23 o 
  11   7   1     1529.10     1357.08     80.95 o 
  12   7   1     2375.66     2339.96     88.95 o 
  13   7   1     1176.18     1232.71     73.89 o 
  14   7   1       30.72       58.72     58.72 o 
  15   7   1      343.86      362.48     63.04 o 
  16   7   1       75.59       11.88     59.38 o 
  17   7   1       60.85       71.33     55.48 o 
  18   7   1       39.92      106.47     63.09 o 
  19   7   1      350.08      334.54     70.02 o 
  20   7   1       15.38       22.74     64.46 o 
  21   7   1       13.63        3.64     61.85 o 
  22   7   1        9.81       68.41     61.57 o 
  23   7   1       41.83       25.04     62.62 o 
  24   7   1       48.21       47.06     60.90 o 
  25   7   1       74.54       14.02     49.09 o 
   0   8   1     1110.48     1137.63     59.15 o 
   1   8   1     3987.91     4349.98     90.80 o 
   2   8   1      403.58      422.36     45.55 o 
   3   8   1      548.82      683.05     48.80 o 
   4   8   1      313.12      378.05     44.25 o 
   5   8   1     1444.22     1472.51     63.67 o 
   6   8   1      483.32      405.66     47.27 o 
   7   8   1     9845.16    10287.60    140.45 o 
   8   8   1       14.14        7.74     38.72 o 
   9   8   1       47.13        3.86     38.52 o 
  10   8   1        3.52       15.37     42.27 o 
  11   8   1     1540.25     1498.84     73.03 o 
  12   8   1       88.91       92.47     57.80 o 
  13   8   1     1416.06     1640.82     89.01 o 
  14   8   1        0.31       66.12     66.12 o 
  15   8   1      402.97      472.60     62.50 o 
  16   8   1      598.11      489.23     78.28 o 
  17   8   1      917.05      644.39     85.92 o 
  18   8   1      710.67      503.31     89.05 o 
  19   8   1       34.97       72.25     72.25 o 
  20   8   1       17.60       55.33     59.02 o 
  21   8   1       12.68       56.32     66.88 o 
  22   8   1      177.72      174.27     62.48 o 
  23   8   1      196.70      107.54     68.71 o 
  24   8   1       15.67       31.41     57.59 o 
  25   8   1       76.47       24.06     52.48 o 
   1   9   1      304.13      370.45     46.84 o 
   2   9   1      483.26      548.97     44.73 o 
   3   9   1      133.03      167.89     35.98 o 
   4   9   1       79.47      118.89     35.66 o 
   5   9   1        0.00       47.17     35.38 o 
   6   9   1     3296.63     3298.29     93.57 o 
   7   9   1        1.40       27.08     38.70 o 
   8   9   1      720.25      699.87     73.07 o 
   9   9   1        0.06        3.83     42.12 o 
  10   9   1      639.54      580.89     61.15 o 
  11   9   1       44.15       80.26     49.69 o 
  12   9   1       53.66        7.66     49.78 o 
  13   9   1      160.17      153.66     53.78 o 
  14   9   1       37.53       26.97     57.80 o 
  15   9   1     1388.55     1405.41     88.80 o 
  16   9   1       11.68       77.16     77.16 o 
  17   9   1       42.92       15.35     65.21 o 
  18   9   1        0.03      113.62     60.60 o 
  19   9   1       15.06        7.41     62.95 o 
  20   9   1       54.05       85.74     64.31 o 
  21   9   1       63.48      145.69     64.38 o 
  22   9   1        0.70       50.27     59.71 o 
  23   9   1        6.26       65.12     56.63 o 
  24   9   1       38.35       90.89     51.58 o 
   0  10   1      282.55      381.61     48.25 o 
   1  10   1      480.62      477.94     50.31 o 
   2  10   1     1911.19     1927.63     75.83 o 
   3  10   1       43.54        7.86     39.28 o 
   4  10   1     2087.80     2040.88     78.05 o 
   5  10   1        7.90       42.67     38.79 o 
   6  10   1      199.62      192.74     46.26 o 
   7  10   1      544.49      528.82     61.31 o 
   8  10   1      399.83      469.04     57.20 o 
   9  10   1       54.79      114.00     45.61 o 
  10  10   1      264.07      216.24     53.11 o 
  11  10   1      348.52      318.65     60.70 o 
  12  10   1      607.33      622.80     68.36 o 
  13  10   1      280.11      292.88     64.66 o 
  14  10   1       28.96       41.89     57.11 o 
  15  10   1      257.85      410.97     68.50 o 
  16  10   1      290.60      246.33     72.01 o 
  17  10   1        1.21       71.32     71.32 o 
  18  10   1       90.08      177.12     66.42 o 
  19  10   1      449.08      653.22     78.96 o 
  20  10   1      135.69      120.49     68.86 o 
  21  10   1       16.11        3.24     61.62 o 
  22  10   1        9.32       20.88     59.68 o 
  23  10   1        6.18       21.31     55.92 o 
   1  11   1       64.57       61.93     41.29 o 
   2  11   1     1337.48     1198.20     70.48 o 
   3  11   1     1109.75      976.42     65.61 o 
   4  11   1        1.02       23.05     42.26 o 
   5  11   1      108.44       53.55     53.55 o 
   6  11   1       25.37       53.31     45.70 o 
   7  11   1      126.34      216.09     49.28 o 
   8  11   1        0.35       49.09     49.09 o 
   9  11   1       60.37       52.72     52.72 o 
  10  11   1      322.47      413.52     60.15 o 
  11  11   1     1224.97     1228.50     82.65 o 
  12  11   1      327.15      353.15     63.87 o 
  13  11   1     1041.04     1036.77     82.64 o 
  14  11   1      117.78      198.85     63.78 o 
  15  11   1      530.38      485.98     71.03 o 
  16  11   1       11.90       18.55     66.77 o 
  17  11   1      138.04      139.05     73.19 o 
  18  11   1       45.32       39.94     10.94 o 
  19  11   1       70.67       41.54     65.78 o 
  20  11   1        5.02       79.17     62.68 o 
  21  11   1        8.99       58.59     61.68 o 
  22  11   1        8.45       28.13     61.87 o 
   0  12   1        7.65       20.71     45.57 o 
   1  12   1        9.59       28.47     44.74 o 
   2  12   1       17.12        3.85     46.10 o 
   3  12   1       48.79       79.62     45.51 o 
   4  12   1      188.58      196.64     52.94 o 
   5  12   1        3.88        7.55     45.27 o 
   6  12   1      115.30      124.08     52.64 o 
   7  12   1     2136.76     2177.16     93.68 o 
   8  12   1      181.87      141.93     52.29 o 
   9  12   1      241.06      361.38     63.34 o 
  10  12   1       47.55        7.44     59.49 o 
  11  12   1      189.79      193.07     66.83 o 
  12  12   1      506.84      493.10     74.15 o 
  13  12   1      203.09       99.89     66.60 o 
  14  12   1       35.00       58.96     62.65 o 
  15  12   1       51.45       25.62     65.87 o 
  16  12   1        8.26       61.50     65.11 o 
  17  12   1       14.36       35.52     63.93 o 
  18  12   1      260.74      259.12     72.55 o 
  19  12   1      165.44      252.37     66.41 o 
  20  12   1       27.08       69.11     69.11 o 
  21  12   1        0.00       64.06     64.06 o 
   1  13   1      545.86      609.27     64.13 o 
   2  13   1      283.35      244.95     52.76 o 
   3  13   1      746.34      741.48     63.34 o 
   4  13   1       14.79       44.68     52.11 o 
   5  13   1     1200.48     1260.60     74.38 o 
   6  13   1      435.88      445.31     63.08 o 
   7  13   1     1240.00     1080.67     77.72 o 
   8  13   1       28.39        3.69     55.35 o 
   9  13   1      261.66      268.66     58.89 o 
  10  13   1       26.00       40.38     58.73 o 
  11  13   1        1.64       58.57     58.57 o 
  12  13   1      157.62      142.32     69.34 o 
  13  13   1       25.21      105.35     61.75 o 
  14  13   1      108.52       39.68     68.55 o 
  15  13   1       15.96       39.26     67.81 o 
  16  13   1       22.42       70.25     59.71 o 
  17  13   1      125.61       30.87     68.60 o 
  18  13   1        3.44        0.00     59.71 o 
  19  13   1        0.01       66.47     66.47 o 
  20  13   1        2.88        8.92     65.35 o 
   0  14   1        5.46        0.00     57.98 o 
   1  14   1      160.16       59.25     63.20 o 
   2  14   1        4.51       18.48     51.74 o 
   3  14   1      115.95       14.65     58.58 o 
   4  14   1      260.59      406.78     65.96 o 
   5  14   1      673.61      645.06     76.96 o 
   6  14   1       82.03       36.60     65.89 o 
   7  14   1      886.51      923.95     80.34 o 
   8  14   1       48.26      134.74     61.90 o 
   9  14   1      197.96      225.04     61.70 o 
  10  14   1       22.43       36.17     57.87 o 
  11  14   1        1.41       79.22     57.61 o 
  12  14   1      162.35      171.91     64.46 o 
  13  14   1      292.25      280.85     71.10 o 
  14  14   1       16.46       31.66     66.84 o 
  15  14   1        0.91       17.32     65.85 o 
  16  14   1       15.30       61.08     61.08 o 
  17  14   1        0.64       65.90     65.90 o 
  18  14   1        0.11       41.13     63.30 o 
  19  14   1        2.95       14.98     62.93 o 
   1  15   1      303.02      361.77     70.02 o 
   2  15   1      178.28      181.21     61.62 o 
   3  15   1      935.46      830.88     75.53 o 
   4  15   1     1351.56     1370.59     90.17 o 
   5  15   1     2259.74     2361.60    108.33 o 
   6  15   1      715.04      761.29     86.59 o 
   7  15   1      428.27      334.78     75.59 o 
   8  15   1      143.28      297.79     64.58 o 
   9  15   1       15.08       46.45     60.74 o 
  10  15   1      118.66      131.72     39.16 o 
  11  15   1      302.55      310.83     70.65 o 
  12  15   1       50.99      119.12     66.57 o 
  13  15   1        2.46       31.19     62.39 o 
  14  15   1       77.68      122.97     71.73 o 
  15  15   1       10.01       97.12     60.29 o 
  16  15   1        7.36       81.51     65.22 o 
  17  15   1       12.95      113.24     59.77 o 
  18  15   1       41.97       29.99     65.96 o 
   0  16   1        1.18       35.84     57.34 o 
   1  16   1       18.69       68.87     68.87 o 
   2  16   1        0.00       10.66     56.82 o 
   3  16   1      202.98      335.51     67.11 o 
   4  16   1      254.62      287.39     74.51 o 
   5  16   1      142.93      323.52     71.11 o 
   6  16   1      184.74      184.75     71.06 o 
   7  16   1      143.61      166.54     67.33 o 
   8  16   1       29.38       84.68     63.51 o 
   9  16   1        0.03        7.02     63.16 o 
  10  16   1       55.99       13.95     66.21 o 
  11  16   1        5.99       48.35     69.07 o 
  12  16   1        3.68       47.80     64.88 o 
  13  16   1        4.19        3.37     60.57 o 
  14  16   1        6.57       66.01     66.01 o 
  15  16   1        4.02       80.46     61.15 o 
  16  16   1        3.49       24.91     62.27 o 
   1  17   1       45.83       60.08     67.60 o 
   2  17   1        0.01       59.09     52.13 o 
   3  17   1        7.63       34.64     55.42 o 
   4  17   1       14.72       17.43     59.28 o 
   5  17   1       35.17       31.46     66.43 o 
   6  17   1        0.36       45.41     69.87 o 
   7  17   1        0.37        3.48     62.67 o 
   8  17   1       27.51       58.87     69.25 o 
   9  17   1       99.56       96.24     68.74 o 
  10  17   1        0.97       37.45     71.49 o 
  11  17   1       12.18       47.09     67.28 o 
  12  17   1       23.70      115.96     66.27 o 
  13  17   1       14.89      113.76     61.75 o 
  14  17   1        9.90       19.03     60.26 o 
   0  18   1        2.86       43.01     62.88 o 
   1  18   1       27.52       58.77     66.12 o 
   2  18   1        0.39        3.40     67.94 o 
   3  18   1        0.27       40.70     61.06 o 
   4  18   1       18.80      112.91     61.59 o 
   5  18   1       15.39       37.76     61.78 o 
   6  18   1       10.49        0.00     68.56 o 
   7  18   1        2.65        3.42     64.84 o 
   8  18   1       25.79      182.95     64.38 o 
   9  18   1       10.00       57.04     67.11 o 
  10  18   1        1.07       72.89     72.89 o 
  11  18   1       47.97      104.37     68.50 o 
   1  19   1        0.38       10.74     67.95 o 
   2  19   1       25.53       59.62     62.94 o 
   3  19   1       35.11       72.90     62.96 o 
   4  19   1       13.11       73.69     73.69 o 
   5  19   1        8.86       63.88     63.88 o 
   6  19   1        5.55       53.68     70.44 o 
   7  19   1        3.34       46.68     73.36 o 
   8  19   1        0.00       69.37     69.37 o 
   0   0   2      457.51      477.35     99.66 o 
   1   0   2      774.73      869.04     53.77 o 
   2   0   2      557.99      542.05     19.08 o 
   3   0   2      840.41      838.43     26.20 o 
   4   0   2      375.95      344.01     18.49 o 
   5   0   2     2201.77     2106.07     40.22 o 
   6   0   2     1214.03     1124.63     36.16 o 
   7   0   2      106.47       75.25     21.50 o 
   8   0   2     6213.35     6247.25     81.96 o 
   9   0   2     1097.67     1064.24     46.27 o 
  10   0   2     7741.58     7255.20    100.03 o 
  11   0   2     4523.34     3866.01     90.08 o 
  12   0   2     1491.78     1621.07     62.07 o 
  13   0   2     1117.55     1147.86     55.72 o 
  14   0   2    11387.86    11407.74    151.64 o 
  15   0   2      585.96      472.89     65.89 o 
  16   0   2      173.26      130.81     59.45 o 
  17   0   2       13.44       56.64     52.60 o 
  18   0   2     1084.61      880.45     78.18 o 
  19   0   2       59.23       20.78     62.34 o 
  20   0   2       61.56        8.32     58.20 o 
  21   0   2       22.12       32.84     69.79 o 
  22   0   2      907.36      665.04     99.56 o 
  23   0   2      491.50      434.19     90.61 o 
  24   0   2        2.49       69.48     69.48 o 
  25   0   2      273.36      113.71     76.83 o 
  26   0   2      804.15      745.15     77.35 o 
  27   0   2      119.92       16.07     52.23 o 
   1   1   2     8017.85     8619.57     68.64 o 
   2   1   2     2305.12     2439.25     41.92 o 
   3   1   2       98.42       81.61     16.32 o 
   4   1   2     4556.27     4419.97     55.70 o 
   5   1   2        4.11        0.00     15.55 o 
   6   1   2      971.43      861.04     34.29 o 
   7   1   2       26.41        7.50     18.74 o 
   8   1   2    11921.92    12161.97    114.84 o 
   9   1   2     4301.86     4291.26     84.64 o 
  10   1   2    16335.00    16472.33    150.71 o 
  11   1   2     4449.33     3990.30    103.36 o 
  12   1   2     9227.65     9770.27    134.10 o 
  13   1   2      337.22      301.96     52.84 o 
  14   1   2     4831.81     4845.84    103.59 o 
  15   1   2      328.39      144.57     58.60 o 
  16   1   2     1406.20     1512.29     75.62 o 
  17   1   2      216.48      218.52     60.70 o 
  18   1   2       25.54       77.86     57.37 o 
  19   1   2       63.12       41.23     65.96 o 
  20   1   2      165.39      271.07     61.61 o 
  21   1   2        8.33       60.56     60.56 o 
  22   1   2      251.38      237.90     70.20 o 
  23   1   2        8.87       11.05     62.58 o 
  24   1   2       57.12       64.06     64.06 o 
  25   1   2        0.65       29.68     56.39 o 
  26   1   2      126.32      138.72     54.49 o 
  27   1   2       40.68       19.19     44.14 o 
   0   2   2    75574.52    67747.80    866.75 o 
   1   2   2    45551.48    41892.12    697.19 o 
   2   2   2    80399.46    72480.92    956.35 o 
   3   2   2    16443.69    15881.81    110.62 o 
   4   2   2    52790.58    45794.39    835.26 o 
   5   2   2       18.32       16.11     20.13 o 
   6   2   2     1356.19     1333.79     43.29 o 
   7   2   2     6204.10     5932.66     81.05 o 
   8   2   2    12952.37    13389.41    125.56 o 
   9   2   2      145.03       49.01     49.01 o 
  10   2   2     1347.77     1495.00     60.10 o 
  11   2   2       79.70       30.09     37.62 o 
  12   2   2     4158.25     4323.59     87.07 o 
  13   2   2      269.30      225.71     49.73 o 
  14   2   2     1023.16     1124.45     62.04 o 
  15   2   2      297.89      208.64     55.11 o 
  16   2   2     2566.21     2537.93     95.92 o 
  17   2   2      998.06     1040.88     85.05 o 
  18   2   2       84.78       77.66     69.48 o 
  19   2   2       95.06       49.17     69.64 o 
  20   2   2       18.17       65.05     65.05 o 
  21   2   2       10.03        7.97     59.72 o 
  22   2   2      225.54      206.77     65.09 o 
  23   2   2      148.12      147.51     61.17 o 
  24   2   2       40.59       32.79     62.31 o 
  25   2   2        0.36       60.30     54.57 o 
  26   2   2        5.58       19.06     50.04 o 
  27   2   2       91.65       55.01     42.17 o 
   1   3   2     7463.54     7224.38     78.53 o 
   2   3   2    15106.14    14660.16    111.17 o 
   3   3   2    22264.34    22025.69    138.99 o 
   4   3   2     3093.84     3019.35     54.89 o 
   5   3   2     6424.31     6266.18     82.24 o 
   6   3   2    25755.08    25063.04    164.62 o 
   7   3   2     4255.86     4172.42     74.79 o 
   8   3   2     5602.73     5314.63     89.16 o 
   9   3   2      126.15       42.21     42.21 o 
  10   3   2       53.26       30.53     30.53 o 
  11   3   2        8.53       11.45     30.53 o 
  12   3   2      129.91      207.03     38.34 o 
  13   3   2      813.31      858.20     54.12 o 
  14   3   2     1490.10     1606.56     78.19 o 
  15   3   2        0.68       47.50     47.50 o 
  16   3   2      146.80      192.36     56.10 o 
  17   3   2      197.82      186.23     68.83 o 
  18   3   2     3194.48     3229.37    122.17 o 
  19   3   2      471.76      337.60     85.41 o 
  20   3   2       22.98       36.20     68.37 o 
  21   3   2      146.41       27.45     70.60 o 
  22   3   2       43.75        7.52     63.86 o 
  23   3   2        0.06       31.62     63.23 o 
  24   3   2      112.36       63.71     63.71 o 
  25   3   2       16.49       52.69     55.47 o 
  26   3   2       38.20       47.99     47.99 o 
  27   3   2       22.76       38.37     41.86 o 
   0   4   2      466.42      490.73     33.56 o 
   1   4   2      277.72      259.93     25.99 o 
   2   4   2      612.13      513.58     31.26 o 
   3   4   2       90.38       74.37     21.87 o 
   4   4   2     1476.99     1350.85     46.88 o 
   5   4   2        0.02       12.47     20.77 o 
   6   4   2      837.39      800.16     40.62 o 
   7   4   2     3027.88     2784.89     63.74 o 
   8   4   2     3806.31     3720.10     86.33 o 
   9   4   2       10.91       38.83     38.83 o 
  10   4   2     1113.30     1181.36     57.91 o 
  11   4   2       13.77       57.85     34.71 o 
  12   4   2      437.72      514.52     46.43 o 
  13   4   2      809.44      825.61     58.42 o 
  14   4   2     1092.06     1045.37     70.74 o 
  15   4   2       61.39       51.61     51.61 o 
  16   4   2     1513.42     1527.56     80.19 o 
  17   4   2      524.41      355.41     76.74 o 
  18   4   2     5124.59     5559.92    141.73 o 
  19   4   2      586.51      612.63     84.63 o 
  20   4   2     1213.17      988.52     95.28 o 
  21   4   2      211.05      154.22     73.26 o 
  22   4   2      109.25      227.89     58.81 o 
  23   4   2      215.49       44.46     68.41 o 
  24   4   2       11.87       18.50     58.59 o 
  25   4   2      160.07       96.03     58.68 o 
  26   4   2      109.56       61.08     43.63 o 
   1   5   2     7177.20     7256.48     89.90 o 
   2   5   2     1332.99     1507.41     48.91 o 
   3   5   2      129.36      135.35     26.20 o 
   4   5   2       88.64       25.58     29.85 o 
   5   5   2        6.82        7.51      2.29 o 
   6   5   2     1486.58     1367.16     53.05 o 
   7   5   2      538.11      469.00     40.09 o 
   8   5   2        0.14       27.66     31.61 o 
   9   5   2      330.41      285.55     39.12 o 
  10   5   2      866.93      781.67     50.55 o 
  11   5   2      314.58      260.13     42.71 o 
  12   5   2     1664.67     1606.98     73.93 o 
  13   5   2        6.05       54.76     54.76 o 
  14   5   2      172.27      193.08     47.29 o 
  15   5   2       48.39       23.83     51.63 o 
  16   5   2      227.65      272.09     60.02 o 
  17   5   2       35.32        4.02     60.29 o 
  18   5   2      391.45      594.47     76.32 o 
  19   5   2      427.02      478.02     79.67 o 
  20   5   2     1015.39     1066.89     89.88 o 
  21   5   2        9.43       22.67     64.24 o 
  22   5   2       86.09       68.11     64.52 o 
  23   5   2       67.21       33.18     66.34 o 
  24   5   2      374.99      297.21     68.36 o 
  25   5   2       40.47       22.97     53.58 o 
  26   5   2        0.90       43.41     43.41 o 
   0   6   2    55996.28    55458.77    259.21 o 
   1   6   2     9490.71     9672.27    113.90 o 
   2   6   2     7679.04     8496.30    110.06 o 
   3   6   2     1328.71     1316.50     51.97 o 
   4   6   2     4512.86     4520.02     84.81 o 
   5   6   2      520.23      486.16     41.55 o 
   6   6   2      209.83      175.41     32.63 o 
   7   6   2     2216.29     2159.54     68.24 o 
   8   6   2     9692.93     9307.37    126.80 o 
   9   6   2      304.67      365.05     47.10 o 
  10   6   2        2.46       19.51     35.13 o 
  11   6   2      687.82      755.86     54.54 o 
  12   6   2        4.65       46.83     46.83 o 
  13   6   2      398.00      419.20     54.84 o 
  14   6   2       79.65        3.94     51.21 o 
  15   6   2        4.54       51.53     51.53 o 
  16   6   2       86.23       51.77     59.74 o 
  17   6   2       34.54      135.61     59.83 o 
  18   6   2     1298.51     1322.96     99.32 o 
  19   6   2      502.81      372.89     78.51 o 
  20   6   2      206.01      187.89     69.02 o 
  21   6   2        7.80       62.73     62.73 o 
  22   6   2       27.47       24.37     69.64 o 
  23   6   2       30.75        3.20     60.85 o 
  24   6   2      121.13       14.24     59.83 o 
  25   6   2       21.07       26.68     46.09 o 
  26   6   2       36.35        5.83     42.77 o 
   1   7   2      797.66      738.58     45.64 o 
   2   7   2    11564.66    12313.65    143.29 o 
   3   7   2     6168.05     6265.50    102.64 o 
   4   7   2     9380.35    10013.83    130.15 o 
   5   7   2      273.32      206.31     37.14 o 
   6   7   2     5640.00     5896.30    105.58 o 
   7   7   2     1345.16     1273.40     64.07 o 
   8   7   2        2.64       47.51     35.63 o 
   9   7   2     1967.70     1762.79     70.67 o 
  10   7   2     1574.10     1292.89     74.22 o 
  11   7   2       90.73        0.00     50.67 o 
  12   7   2      342.90      253.61     58.52 o 
  13   7   2      199.55      199.58     54.79 o 
  14   7   2      188.50      263.26     51.08 o 
  15   7   2       30.65      102.56     55.22 o 
  16   7   2     1078.35     1134.49     83.01 o 
  17   7   2      209.80      185.50     74.99 o 
  18   7   2     1194.38     1198.67     86.18 o 
  19   7   2      118.92       11.57     69.39 o 
  20   7   2      259.90      243.65     74.98 o 
  21   7   2      110.96       35.89     71.77 o 
  22   7   2      239.05      225.54     74.06 o 
  23   7   2       40.53       12.30     61.51 o 
  24   7   2        3.83       32.57     51.58 o 
  25   7   2       42.66       38.90     48.05 o 
   0   8   2      791.67      712.98     50.37 o 
   1   8   2        6.88       16.32     32.63 o 
   2   8   2      105.62       29.91     42.72 o 
   3   8   2        8.04       75.81     33.70 o 
   4   8   2      376.77      402.07     41.46 o 
   5   8   2      190.57      216.51     40.85 o 
   6   8   2      493.71      467.55     52.40 o 
   7   8   2       60.68       87.63     39.83 o 
   8   8   2       10.07        7.89     39.45 o 
   9   8   2      764.92      747.97     58.74 o 
  10   8   2     1580.39     1633.34     77.97 o 
  11   8   2       72.99       35.02     54.46 o 
  12   8   2        2.40        3.90     50.59 o 
  13   8   2      101.27      163.74     50.67 o 
  14   8   2        9.67       27.35     50.80 o 
  15   8   2      635.26      614.56     74.38 o 
  16   8   2      883.92      817.60     82.15 o 
  17   8   2        2.31       70.08     70.08 o 
  18   8   2       41.77       15.40     65.44 o 
  19   8   2        0.29       60.34     60.34 o 
  20   8   2      128.60      178.81     69.34 o 
  21   8   2       52.61       72.95     66.01 o 
  22   8   2      446.96      391.76     74.47 o 
  23   8   2       83.38       38.16     67.52 o 
  24   8   2       51.25       28.24     53.91 o 
  25   8   2       59.84       36.39     44.95 o 
   1   9   2     2057.99     2072.65     72.17 o 
   2   9   2      716.55      721.94     50.37 o 
   3   9   2      681.17      740.86     53.80 o 
   4   9   2      286.60      220.54     40.84 o 
   5   9   2       23.46       40.36     40.36 o 
   6   9   2       30.27       63.88     39.92 o 
   7   9   2       12.92       59.30     35.58 o 
   8   9   2       26.86       15.69     43.14 o 
   9   9   2       23.68       31.18     42.88 o 
  10   9   2       35.85       50.45     46.57 o 
  11   9   2        4.12       73.60     50.35 o 
  12   9   2      945.43      770.48     73.57 o 
  13   9   2      318.75      247.93     69.73 o 
  14   9   2       13.36       31.00     58.14 o 
  15   9   2      304.85      294.37     69.72 o 
  16   9   2     3386.92     3380.86    131.22 o 
  17   9   2      646.09      830.52     88.02 o 
  18   9   2      400.75      362.95     82.90 o 
  19   9   2        1.61        7.35     62.47 o 
  20   9   2        0.95       49.51     60.12 o 
  21   9   2        3.85       63.57     63.57 o 
  22   9   2       15.64       18.57     58.82 o 
  23   9   2        0.15       11.14     55.67 o 
  24   9   2       97.11       19.28     55.42 o 
   0  10   2        0.03       29.43     33.11 o 
   1  10   2       34.48       27.60     39.42 o 
   2  10   2      612.42      568.68     49.45 o 
   3  10   2      127.63      186.87     40.62 o 
   4  10   2       51.15       48.23     40.18 o 
   5  10   2      256.20      226.95     51.75 o 
   6  10   2      885.70      793.49     59.21 o 
   7  10   2      202.20      336.86     50.92 o 
   8  10   2     1417.97     1303.47     73.93 o 
   9  10   2      127.99      104.51     50.31 o 
  10  10   2      146.90      107.98     53.98 o 
  11  10   2      450.37      457.86     65.40 o 
  12  10   2     1111.42     1187.43     80.69 o 
  13  10   2       29.62       15.36     61.43 o 
  14  10   2      826.46     1015.97     80.50 o 
  15  10   2      290.03      210.15     76.42 o 
  16  10   2     1254.85     1187.81     98.67 o 
  17  10   2      178.62       86.22     86.22 o 
  18  10   2      158.45       99.22     77.17 o 
  19  10   2       42.44       74.85     74.85 o 
  20  10   2        3.08        6.82     71.61 o 
  21  10   2       18.77       83.30     60.87 o 
  22  10   2       14.06       14.70     58.82 o 
  23  10   2       33.76      133.57     47.14 o 
   1  11   2       42.16       23.27     42.68 o 
   2  11   2       95.03       80.91     40.45 o 
   3  11   2       12.67       55.77     43.83 o 
   4  11   2     2037.40     2002.97     82.96 o 
   5  11   2     2119.10     2256.41     86.33 o 
   6  11   2     7913.29     8289.95    152.07 o 
   7  11   2      534.82      616.26     62.01 o 
   8  11   2      138.04      131.06     53.96 o 
   9  11   2      627.25      594.80     65.24 o 
  10  11   2     1706.54     1797.22     91.77 o 
  11  11   2       88.03      129.66     61.02 o 
  12  11   2        1.11       22.82     60.87 o 
  13  11   2        4.55       34.16     60.73 o 
  14  11   2       30.19      139.90     60.49 o 
  15  11   2      209.84      270.51     67.63 o 
  16  11   2     1012.21      948.13     89.23 o 
  17  11   2       20.38       40.23     76.80 o 
  18  11   2      309.00      349.60     74.91 o 
  19  11   2       43.83       10.32     65.37 o 
  20  11   2       20.58        9.82     65.39 o 
  21  11   2        1.16       27.44     64.01 o 
  22  11   2       38.45        5.55     61.01 o 
   0  12   2       13.33       20.80     38.14 o 
   1  12   2        0.97       22.93     42.03 o 
   2  12   2        9.31       75.44     47.65 o 
   3  12   2        7.92       19.52     42.96 o 
   4  12   2        1.94        3.89     46.58 o 
   5  12   2       89.23      146.87     50.24 o 
   6  12   2        2.65       53.88     53.88 o 
   7  12   2       91.73       15.33     61.29 o 
   8  12   2      229.35      362.33     64.84 o 
   9  12   2        2.69       26.59     53.17 o 
  10  12   2       36.34       64.34     64.34 o 
  11  12   2       32.62       37.72     60.34 o 
  12  12   2       94.25       97.71     63.89 o 
  13  12   2      163.47      258.13     67.34 o 
  14  12   2       99.92      100.36     63.19 o 
  15  12   2      121.24      180.39     62.59 o 
  16  12   2      329.37      341.09     72.58 o 
  17  12   2        8.22       56.84     74.59 o 
  18  12   2        4.30       10.34     65.47 o 
  19  12   2        6.43       16.51     62.75 o 
  20  12   2        9.74       65.42     65.42 o 
  21  12   2       58.91       60.48     69.12 o 
   1  13   2        6.07       41.45     45.21 o 
   2  13   2      173.13       74.08     50.68 o 
   3  13   2       36.85       49.75     49.75 o 
   4  13   2        4.80       53.37     53.37 o 
   5  13   2       15.26       26.63     53.26 o 
   6  13   2      106.86      185.95     56.92 o 
   7  13   2       44.70      143.73     56.73 o 
   8  13   2      158.78      195.96     60.30 o 
   9  13   2       15.05       33.78     56.30 o 
  10  13   2      178.83      183.18     63.55 o 
  11  13   2       98.69      189.79     63.26 o 
  12  13   2      156.44      199.89     62.93 o 
  13  13   2      344.56      386.00     69.85 o 
  14  13   2       49.69       76.47     65.55 o 
  15  13   2       23.78       14.38     68.27 o 
  16  13   2       88.33       59.94     70.52 o 
  17  13   2        0.03       17.17     65.24 o 
  18  13   2       17.41       56.28     59.59 o 
  19  13   2       26.48      116.57     56.70 o 
  20  13   2      117.08      138.55     64.86 o 
   0  14   2      909.43      749.85     64.92 o 
   1  14   2       69.99       37.16     52.03 o 
   2  14   2       17.33       30.64     57.46 o 
   3  14   2      130.59      168.66     59.96 o 
   4  14   2     1251.28     1107.64     82.32 o 
   5  14   2      745.43      606.37     82.34 o 
   6  14   2     2580.99     2359.51    108.45 o 
   7  14   2       75.69       67.16     63.42 o 
   8  14   2      691.84      713.89     81.80 o 
   9  14   2       39.10       62.95     62.95 o 
  10  14   2        3.88       58.95     58.95 o 
  11  14   2        4.23       32.96     62.26 o 
  12  14   2        2.32       32.72     65.44 o 
  13  14   2      119.97      158.43     68.41 o 
  14  14   2      271.67      462.02     71.08 o 
  15  14   2        0.19        0.12     62.86 o 
  16  14   2       28.54       27.28     64.78 o 
  17  14   2        1.17       39.62     62.71 o 
  18  14   2       21.30       44.25     60.06 o 
  19  14   2        1.55       65.66     65.66 o 
   1  15   2       55.91      143.00     55.00 o 
   2  15   2     1749.83     1795.40     97.87 o 
   3  15   2      431.41      487.89     73.37 o 
   4  15   2     1514.23     1310.44     95.44 o 
   5  15   2       65.17      103.03     66.24 o 
   6  15   2      153.05      117.79     73.62 o 
   7  15   2        3.68       47.77     69.83 o 
   8  15   2      205.85      179.48     73.26 o 
   9  15   2      164.21      171.33     72.91 o 
  10  15   2       60.22       57.97     61.59 o 
  11  15   2       59.29       50.32     68.30 o 
  12  15   2      114.27       99.65     60.50 o 
  13  15   2        4.24       98.37     59.72 o 
  14  15   2       31.85       82.88     65.62 o 
  15  15   2        0.06       43.89     60.78 o 
  16  15   2       23.97       13.11     65.57 o 
  17  15   2        1.39       37.84     66.22 o 
   0  16   2       15.73       36.19     48.25 o 
   1  16   2        0.21       14.47     57.87 o 
   2  16   2        0.04        7.40     62.89 o 
   3  16   2       30.25       64.57     64.57 o 
   4  16   2      147.77      172.66     68.35 o 
   5  16   2       33.50       90.34     72.27 o 
   6  16   2       30.26       36.19     68.77 o 
   7  16   2       36.02       36.15     68.68 o 
   8  16   2       38.83       32.41     68.43 o 
   9  16   2        6.38       28.65     68.04 o 
  10  16   2        1.15       24.87     63.95 o 
  11  16   2        0.04       91.43     63.30 o 
  12  16   2        3.13       10.41     69.42 o 
  13  16   2        3.09        3.81      0.98 o 
  14  16   2       17.19       13.36     60.11 o 
  15  16   2       21.43       84.44     68.19 o 
  16  16   2        2.91       84.60     59.53 o 
   1  17   2       47.25       28.51     67.70 o 
   2  17   2        0.01       61.79     61.79 o 
   3  17   2        0.11       66.56     66.56 o 
   4  17   2       19.15       98.57     56.32 o 
   5  17   2       39.61       17.71     67.32 o 
   6  17   2      147.14      220.25     63.95 o 
   7  17   2       18.63       21.29     70.96 o 
   8  17   2       18.32       38.86     67.12 o 
   9  17   2        0.25       10.52     70.14 o 
  10  17   2       56.16      173.59     65.97 o 
  11  17   2       27.28       23.99     68.54 o 
  12  17   2        1.34       70.76     70.76 o 
  13  17   2        0.69       23.09     62.68 o 
  14  17   2       28.73       19.26     67.43 o 
   0  18   2        4.97       55.46     55.46 o 
   1  18   2        0.91       66.57     66.57 o 
   2  18   2       52.99       21.42     67.83 o 
   3  18   2       17.48       95.59     58.03 o 
   4  18   2       18.98       55.01     61.88 o 
   5  18   2        0.11       69.35     69.35 o 
   6  18   2        1.20       20.87     69.58 o 
   7  18   2       22.66       72.95     59.05 o 
   8  18   2       35.67       93.28     69.09 o 
   9  18   2        0.00       51.35     68.47 o 
  10  18   2       15.98       13.53     70.97 o 
  11  18   2       60.38      152.92     69.81 o 
   1  19   2        4.66       68.67     68.67 o 
   2  19   2        4.16       77.05     77.05 o 
   3  19   2        0.33       13.28     66.37 o 
   4  19   2        4.18       66.97     66.97 o 
   5  19   2       11.09        0.00     64.30 o 
   6  19   2       45.21       67.95     71.33 o 
   7  19   2       35.87       37.30     71.19 o 
   1   1   3     5954.46     6656.32     71.17 o 
   2   1   3      725.40      754.91     33.00 o 
   3   1   3      904.67      851.78     32.60 o 
   4   1   3      227.02      204.08     20.00 o 
   5   1   3     2540.67     2657.68     50.96 o 
   6   1   3        5.60       11.54     19.22 o 
   7   1   3      951.04      888.52     41.59 o 
   8   1   3     7895.13     8353.55    100.83 o 
   9   1   3     2195.72     2227.27     59.30 o 
  10   1   3    10315.39    10646.17    125.69 o 
  11   1   3      145.77       51.88     51.88 o 
  12   1   3      226.00      253.83     41.06 o 
  13   1   3      214.53      215.16     41.52 o 
  14   1   3     1148.65     1175.44     65.09 o 
  15   1   3      157.79      136.16     54.46 o 
  16   1   3      638.16      624.64     67.20 o 
  17   1   3      444.55      380.99     64.17 o 
  18   1   3      926.30      859.06     76.99 o 
  19   1   3      496.25      467.75     77.28 o 
  20   1   3      116.55      105.14     72.79 o 
  21   1   3       70.20       23.80     63.48 o 
  22   1   3      294.04      275.39     76.50 o 
  23   1   3       19.34       25.23     68.48 o 
  24   1   3       45.53       32.95     65.91 o 
  25   1   3      281.34      191.17     66.62 o 
  26   1   3       40.60       45.86     55.51 o 
  27   1   3       65.22        5.60     41.05 o 
   0   2   3       11.06        4.27     17.07 o 
   1   2   3       18.06       12.60     16.79 o 
   2   2   3        2.16       17.06     17.06 o 
   3   2   3     2118.26     2077.83     46.74 o 
   4   2   3     5597.57     5761.86     75.10 o 
   5   2   3       91.38      114.15     20.38 o 
   6   2   3     4398.23     4447.59     71.74 o 
   7   2   3     1741.64     1621.61     54.70 o 
   8   2   3      124.46       88.49     30.78 o 
   9   2   3       40.23       49.48     30.46 o 
  10   2   3     1728.48     1802.06     64.36 o 
  11   2   3     3450.96     3481.37     90.82 o 
  12   2   3      114.96       22.79     45.61 o 
  13   2   3      870.47      999.86     57.46 o 
  14   2   3      556.70      546.14     54.23 o 
  15   2   3        1.39       11.77     43.15 o 
  16   2   3      326.32      369.46     59.59 o 
  17   2   3      381.89      277.10     68.27 o 
  18   2   3       14.23       60.64     68.72 o 
  19   2   3       12.65      125.32     64.68 o 
  20   2   3       17.25       96.07     64.04 o 
  21   2   3        1.81       54.76     54.76 o 
  22   2   3       63.93       78.84     60.07 o 
  23   2   3        1.42       17.61     59.86 o 
  24   2   3       31.20       60.87     60.87 o 
  25   2   3       15.85        8.41     56.03 o 
  26   2   3       32.84        9.29     46.41 o 
   1   3   3     8243.84     8337.12     87.80 o 
   2   3   3    14906.03    15060.15    121.18 o 
   3   3   3     2926.39     2926.94     78.17 o 
   4   3   3      959.14      867.16     42.72 o 
   5   3   3     3302.29     3297.81     66.79 o 
   6   3   3     6674.25     6337.96    110.12 o 
   7   3   3      114.88       31.96     31.96 o 
   8   3   3        1.73       27.50     27.50 o 
   9   3   3       47.21       42.70     34.94 o 
  10   3   3     2564.36     2578.39     77.09 o 
  11   3   3        0.07       42.30     42.30 o 
  12   3   3       83.40        3.86     46.24 o 
  13   3   3       36.21       42.64     38.75 o 
  14   3   3       26.25        7.82     43.00 o 
  15   3   3      474.50      477.68     59.22 o 
  16   3   3      671.49      701.61     71.76 o 
  17   3   3      927.30     1016.27     80.34 o 
  18   3   3      649.09      705.25     88.66 o 
  19   3   3     1134.17     1064.02     92.35 o 
  20   3   3       11.36       67.33     67.33 o 
  21   3   3       20.39       19.27     65.51 o 
  22   3   3        7.51       73.66     58.93 o 
  23   3   3       61.48        3.44     65.32 o 
  24   3   3        0.23       43.56     62.23 o 
  25   3   3       50.57      110.86     54.08 o 
  26   3   3       25.68       24.47     44.49 o 
   0   4   3    11320.46    11891.30    112.46 o 
   1   4   3      102.34       78.73     20.72 o 
   2   4   3     1064.48     1020.51     43.42 o 
   3   4   3     3940.95     3901.51     78.82 o 
   4   4   3     4811.60     5096.35     82.06 o 
   5   4   3      229.30      219.84     29.59 o 
   6   4   3     8054.23     7970.81    107.50 o 
   7   4   3      113.50       81.03     32.41 o 
   8   4   3     2239.09     2314.85     67.73 o 
   9   4   3     1127.17      948.32     59.02 o 
  10   4   3      756.34      792.50     54.65 o 
  11   4   3        7.03       58.36     35.02 o 
  12   4   3     6092.70     6372.99    116.79 o 
  13   4   3       59.24       54.72     54.72 o 
  14   4   3        0.52       15.74     43.28 o 
  15   4   3       76.49       31.71     51.53 o 
  16   4   3      481.22      423.10     63.87 o 
  17   4   3       71.45       64.16     64.16 o 
  18   4   3      123.67       84.20     72.18 o 
  19   4   3       17.16       27.86     67.67 o 
  20   4   3      111.34      179.92     66.49 o 
  21   4   3       64.74       34.11     64.43 o 
  22   4   3        6.08       64.89     64.89 o 
  23   4   3       15.54      103.77     56.91 o 
  24   4   3       58.44      111.45     57.23 o 
  25   4   3        0.16       39.00     52.01 o 
  26   4   3       15.38       38.20     48.81 o 
   1   5   3     6145.24     5928.56     85.98 o 
   2   5   3     2475.59     2629.26     60.54 o 
   3   5   3       29.00        8.75     30.62 o 
   4   5   3     1965.25     1973.17     64.90 o 
   5   5   3      968.74      912.84     46.71 o 
   6   5   3       99.90       87.36     33.28 o 
   7   5   3      296.76      302.07     36.74 o 
   8   5   3     1403.93     1333.88     56.24 o 
   9   5   3     1831.33     1929.07     71.45 o 
  10   5   3      121.39       39.37     43.32 o 
  11   5   3      628.43      650.97     50.98 o 
  12   5   3      652.58      780.10     58.80 o 
  13   5   3       32.46       23.58     47.17 o 
  14   5   3     1664.08     1543.83     82.91 o 
  15   5   3      951.47      837.55     79.39 o 
  16   5   3     2179.79     2420.09    103.66 o 
  17   5   3      125.52       55.91     75.88 o 
  18   5   3        4.81       47.77     63.68 o 
  19   5   3       78.06      157.47     62.99 o 
  20   5   3      110.51       69.34     65.49 o 
  21   5   3       10.71       63.16     63.16 o 
  22   5   3       33.86       77.36     63.30 o 
  23   5   3        4.90       61.69     61.69 o 
  24   5   3      108.71      133.55     58.06 o 
  25   5   3      111.67       29.85     54.73 o 
  26   5   3        5.38        0.00     40.22 o 
   0   6   3     2502.58     2469.41     64.03 o 
   1   6   3     1076.20     1058.11     48.46 o 
   2   6   3      206.75      209.95     34.28 o 
   3   6   3     1225.07     1289.64     56.45 o 
   4   6   3     6449.47     6498.79    103.36 o 
   5   6   3       16.61       21.19     33.90 o 
   6   6   3     4160.07     4041.37     87.39 o 
   7   6   3      823.87      777.47     53.19 o 
   8   6   3      200.66      221.80     40.33 o 
   9   6   3       11.60        7.98     39.87 o 
  10   6   3       39.18       47.48     39.57 o 
  11   6   3     5603.62     5499.44    118.18 o 
  12   6   3       10.85       66.89     66.89 o 
  13   6   3      590.14      713.22     63.05 o 
  14   6   3      329.68      221.30     63.23 o 
  15   6   3       23.04       59.46     59.46 o 
  16   6   3      281.55      198.59     63.54 o 
  17   6   3     1187.29     1281.14     91.22 o 
  18   6   3        0.33       70.91     70.91 o 
  19   6   3        3.61       50.46     62.11 o 
  20   6   3       62.69       37.83     68.08 o 
  21   6   3        0.02       58.08     58.08 o 
  22   6   3      264.10      338.29     75.17 o 
  23   6   3        9.15       28.22     62.71 o 
  24   6   3       26.97       33.40     52.89 o 
  25   6   3        6.77       42.56     47.29 o 
   1   7   3     7321.17     7407.66    107.48 o 
   2   7   3    10915.19    10888.65    135.42 o 
   3   7   3      252.34      338.95     42.90 o 
   4   7   3        4.42       12.80     34.13 o 
   5   7   3       17.47       25.26     33.68 o 
   6   7   3      782.34      746.24     49.76 o 
   7   7   3     4570.12     4852.98    102.12 o 
   8   7   3      338.29      403.27     52.42 o 
   9   7   3     1241.44     1329.17     67.86 o 
  10   7   3      781.57      653.81     63.40 o 
  11   7   3      208.63      122.30     55.24 o 
  12   7   3        8.37       23.62     51.19 o 
  13   7   3      735.24      665.80     66.97 o 
  14   7   3      212.86       82.83     63.11 o 
  15   7   3       42.93       15.80     63.17 o 
  16   7   3      153.04       35.51     63.12 o 
  17   7   3       72.11       90.34     70.71 o 
  18   7   3      694.62      707.49     77.75 o 
  19   7   3       44.64       68.66     61.03 o 
  20   7   3        9.84       51.78     59.19 o 
  21   7   3       59.53       38.85     63.58 o 
  22   7   3       13.19       23.14     62.80 o 
  23   7   3      137.59       99.40     60.25 o 
  24   7   3       18.73      111.39     45.09 o 
  25   7   3        8.03       49.07     49.07 o 
   0   8   3     7256.88     7325.74    114.34 o 
   1   8   3      455.91      447.20     47.07 o 
   2   8   3      736.74      788.41     54.23 o 
   3   8   3      248.51      257.79     42.26 o 
   4   8   3      883.29      922.12     58.94 o 
   5   8   3     1164.41     1275.25     62.51 o 
   6   8   3     1582.38     1617.50     69.96 o 
   7   8   3     1578.70     1625.97     73.17 o 
   8   8   3     4527.57     4357.78    112.57 o 
   9   8   3       41.24       51.79     51.79 o 
  10   8   3      369.83      336.38     55.40 o 
  11   8   3      154.01       90.63     59.10 o 
  12   8   3     1454.54     1435.04     82.56 o 
  13   8   3      112.40       35.36     62.85 o 
  14   8   3       35.58       58.90     58.90 o 
  15   8   3      218.95      247.07     62.75 o 
  16   8   3     3196.02     3227.88    121.14 o 
  17   8   3        9.63       85.30     85.30 o 
  18   8   3       66.26       68.81     68.81 o 
  19   8   3       41.43       11.21     67.22 o 
  20   8   3        0.10       43.25     64.87 o 
  21   8   3       88.21      116.31     65.00 o 
  22   8   3       28.62       66.77     66.77 o 
  23   8   3       52.96      138.04     57.53 o 
  24   8   3        2.38        2.51     52.69 o 
   1   9   3     1156.57     1086.72     58.01 o 
   2   9   3      827.78      895.49     57.51 o 
   3   9   3      218.26      228.45     49.85 o 
   4   9   3      772.09      713.10     62.18 o 
   5   9   3      154.05      172.84     45.27 o 
   6   9   3     1837.21     1899.23     85.58 o 
   7   9   3     1346.48     1480.77     76.67 o 
   8   9   3        3.92        8.00     47.97 o 
   9   9   3      212.48      150.72     51.56 o 
  10   9   3       16.00       39.43     51.25 o 
  11   9   3       11.94       98.15     47.11 o 
  12   9   3        3.19       31.32     58.72 o 
  13   9   3     1678.15     1636.82     89.85 o 
  14   9   3        0.13       70.16     70.16 o 
  15   9   3       13.33       38.84     62.14 o 
  16   9   3     1224.31     1308.01     92.60 o 
  17   9   3      133.93       80.11     80.11 o 
  18   9   3       20.01        7.50     71.16 o 
  19   9   3       15.43       40.06     65.54 o 
  20   9   3       97.57      174.71     69.89 o 
  21   9   3       18.91       49.44     62.63 o 
  22   9   3        5.98      106.47     60.84 o 
  23   9   3       62.15      103.64     57.27 o 
  24   9   3       16.27       28.26     49.45 o 
   0  10   3       40.82       43.31     36.08 o 
   1  10   3     1671.98     1571.89     68.67 o 
   2  10   3       75.42       24.26     44.48 o 
   3  10   3        5.16       44.85     52.99 o 
   4  10   3      245.76      301.56     48.90 o 
   5  10   3       94.36       44.63     44.63 o 
   6  10   3     2291.16     2497.46     96.67 o 
   7  10   3        1.53        4.00     47.96 o 
   8  10   3       66.57       91.24     47.61 o 
   9  10   3      147.02       98.52     55.17 o 
  10  10   3      303.55      435.02     58.79 o 
  11  10   3      652.32      604.80     74.14 o 
  12  10   3      100.72       77.76     62.20 o 
  13  10   3      247.11      197.61     61.99 o 
  14  10   3       15.44       50.16     65.59 o 
  15  10   3       68.57      115.02     61.35 o 
  16  10   3       19.98       56.95     64.55 o 
  17  10   3      110.74      175.75     71.05 o 
  18  10   3      261.45      208.31     76.74 o 
  19  10   3        0.44       70.69     70.69 o 
  20  10   3      142.16      222.49     67.43 o 
  21  10   3       49.47       44.22     66.31 o 
  22  10   3       41.40       52.04     63.59 o 
  23  10   3       15.92       33.37     56.47 o 
   1  11   3      318.06      320.20     45.20 o 
   2  11   3       28.60       27.87     43.80 o 
   3  11   3      714.16      699.65     63.97 o 
   4  11   3      326.66      348.08     56.01 o 
   5  11   3       32.25       34.53      9.75 o 
   6  11   3      469.37      504.89     63.60 o 
   7  11   3        0.32       39.54     47.45 o 
   8  11   3        0.05       82.52     51.09 o 
   9  11   3        8.94       58.61     58.61 o 
  10  11   3      974.83      940.80     77.75 o 
  11  11   3       87.46       38.70     69.65 o 
  12  11   3     1061.39      897.51     80.89 o 
  13  11   3      163.86       84.31     72.82 o 
  14  11   3      657.95      491.21     76.16 o 
  15  11   3      230.40      320.71     79.23 o 
  16  11   3      215.75      174.96     74.46 o 
  17  11   3        5.95       69.37     69.37 o 
  18  11   3        2.69       35.51     63.91 o 
  19  11   3       42.05       71.68     71.68 o 
  20  11   3       19.10       71.15     71.15 o 
  21  11   3        8.30       63.13     63.13 o 
  22  11   3        0.53       35.45     57.26 o 
   0  12   3      481.02      486.22     54.40 o 
   1  12   3        8.46       18.60     44.68 o 
   2  12   3      173.81      176.48     54.90 o 
   3  12   3        7.99       35.27     50.94 o 
   4  12   3      333.32      317.86     58.86 o 
   5  12   3      358.80      255.21     62.82 o 
   6  12   3      119.03      133.24     54.86 o 
   7  12   3     1021.37     1073.79     78.10 o 
   8  12   3      523.97      719.10     81.62 o 
   9  12   3      132.50      154.72     61.89 o 
  10  12   3      144.65       80.82     65.42 o 
  11  12   3       94.12      114.86     65.08 o 
  12  12   3      479.97      422.53     76.13 o 
  13  12   3        3.28       60.48     68.05 o 
  14  12   3      331.89      389.57     67.43 o 
  15  12   3       57.83       70.30     70.30 o 
  16  12   3      208.28      272.67     79.99 o 
  17  12   3       72.24       53.23     67.42 o 
  18  12   3       47.81       27.45     65.20 o 
  19  12   3       18.26       65.57     65.57 o 
  20  12   3       61.94       77.08     58.58 o 
  21  12   3        0.12       39.78     65.35 o 
   1  13   3       65.41        3.68     51.54 o 
   2  13   3      471.51      525.73     65.72 o 
   3  13   3      351.31      414.61     61.42 o 
   4  13   3      565.25      523.06     69.23 o 
   5  13   3      473.20      455.16     65.58 o 
   6  13   3     1278.92     1281.18     88.75 o 
   7  13   3       26.91       23.11     61.63 o 
   8  13   3      431.35      341.65     69.10 o 
   9  13   3       61.20       99.37     61.15 o 
  10  13   3        0.52       11.41     64.63 o 
  11  13   3       54.89      177.61     68.02 o 
  12  13   3        2.67       67.53     67.53 o 
  13  13   3       69.05       70.62     66.90 o 
  14  13   3        1.31       55.08     69.78 o 
  15  13   3       12.83       50.59     65.04 o 
  16  13   3        3.61       53.02     63.63 o 
  17  13   3        3.65       68.64     65.21 o 
  18  13   3        8.48       19.79     65.97 o 
  19  13   3        0.02      109.51     56.32 o 
  20  13   3        5.43       64.21     64.21 o 
   0  14   3        4.61        3.19     47.82 o 
   1  14   3      137.68       54.63     58.28 o 
   2  14   3       65.07       38.13     61.01 o 
   3  14   3       36.44       63.92     63.92 o 
   4  14   3       42.73       41.44     67.80 o 
   5  14   3       17.34       71.94     56.79 o 
   6  14   3      822.76      770.59     83.51 o 
   7  14   3      516.48      573.03     79.69 o 
   8  14   3      141.85      109.78     68.13 o 
   9  14   3      234.02      222.39     71.62 o 
  10  14   3        0.05       48.72     63.71 o 
  11  14   3       14.31       52.08     66.97 o 
  12  14   3        2.59       22.11     62.66 o 
  13  14   3      169.85      211.24     65.56 o 
  14  14   3        2.71       68.13     68.13 o 
  15  14   3        6.55       91.36     59.73 o 
  16  14   3        6.93       20.52     61.57 o 
  17  14   3        0.33       36.32     66.03 o 
  18  14   3        1.56       31.51     59.87 o 
   1  15   3       86.33       50.45     61.26 o 
   2  15   3        4.03       45.17     60.21 o 
   3  15   3     1643.86     1637.55     99.36 o 
   4  15   3      368.17      464.32     77.38 o 
   5  15   3     2382.71     2498.34    115.08 o 
   6  15   3       69.09      100.69     74.59 o 
   7  15   3      522.92      474.13     85.87 o 
   8  15   3        1.82      100.61     63.34 o 
   9  15   3       54.54      137.26     63.06 o 
  10  15   3        5.75      114.23     62.64 o 
  11  15   3      118.37       14.61     69.39 o 
  12  15   3       16.37       72.19     72.19 o 
  13  15   3       14.80        3.55     63.99 o 
  14  15   3       25.19       41.85     66.25 o 
  15  15   3       34.62       34.00     64.60 o 
  16  15   3        0.12        3.29     65.82 o 
  17  15   3        3.19       63.11     63.11 o 
   0  16   3      186.40      249.46     59.39 o 
   1  16   3       69.19      142.57     57.03 o 
   2  16   3      277.80      241.50     78.02 o 
   3  16   3        2.59        3.60     64.79 o 
   4  16   3      539.49      720.19     82.82 o 
   5  16   3        8.79       47.25     65.42 o 
   6  16   3       93.74       40.24     76.82 o 
   7  16   3       35.58       44.00     69.66 o 
   8  16   3       50.56       76.85     69.54 o 
   9  16   3       24.14      134.74     72.84 o 
  10  16   3       42.35       65.03     72.25 o 
  11  16   3       24.85       60.74     71.46 o 
  12  16   3        0.25       80.97     63.38 o 
  13  16   3        0.05       27.65     65.66 o 
  14  16   3        3.40       16.86     70.84 o 
  15  16   3        8.83        9.82     62.16 o 
   1  17   3        9.70       45.77     59.86 o 
   2  17   3       15.38       62.36     66.03 o 
   3  17   3        1.99      137.12     63.29 o 
   4  17   3       17.81       94.85     59.72 o 
   5  17   3        5.73       21.32     67.50 o 
   6  17   3       53.37       39.40     75.21 o 
   7  17   3        1.03       75.44     64.67 o 
   8  17   3       58.55       60.96     71.73 o 
   9  17   3       26.19        3.56     67.73 o 
  10  17   3       86.96      218.86     74.12 o 
  11  17   3       33.79       87.04     66.16 o 
  12  17   3        0.02       44.45     64.97 o 
  13  17   3        6.42       46.78     66.83 o 
   0  18   3       10.76       30.12     52.04 o 
   1  18   3        4.75       34.72     62.51 o 
   2  18   3        0.01       65.17     65.17 o 
   3  18   3       35.78       65.15     65.15 o 
   4  18   3       11.60       54.71     61.55 o 
   5  18   3       23.72      148.96     62.36 o 
   6  18   3        1.18       48.97     66.47 o 
   7  18   3        3.03       24.57     70.21 o 
   8  18   3        9.58       42.03     73.56 o 
   9  18   3        3.45       45.19     69.54 o 
  10  18   3        0.26       27.48     68.71 o 
   1  19   3       19.19      177.56     64.88 o 
   2  19   3       42.54       99.94     78.52 o 
   3  19   3        8.34       16.68     66.73 o 
   4  19   3        2.48        2.27      0.71 o 
   5  19   3        0.14       90.93     63.98 o 
   6  19   3        0.00        3.41     71.51 o 
   0   0   4   455955.25   436958.53   2662.05 o 
   1   0   4   427342.78   415842.19   2603.43 o 
   2   0   4   127616.70   122793.67   1380.01 o 
   3   0   4    20538.50    20938.31    138.47 o 
   4   0   4        5.72       51.75     18.48 o 
   5   0   4      306.47      264.07     25.67 o 
   6   0   4     2125.73     2059.84     50.95 o 
   7   0   4     7678.04     7979.98     97.58 o 
   8   0   4        0.84        0.00     25.18 o 
   9   0   4      506.29      488.43     39.51 o 
  10   0   4     1659.67     1753.05     64.80 o 
  11   0   4     5098.35     4785.96     94.20 o 
  12   0   4      582.13      413.68     51.25 o 
  13   0   4      872.05      812.97     59.39 o 
  14   0   4     1814.06     1687.04     79.25 o 
  15   0   4     6790.01     6567.25    134.50 o 
  16   0   4      165.28      164.33     58.69 o 
  17   0   4      733.77      707.77     67.60 o 
  18   0   4      401.48      462.86     64.40 o 
  19   0   4       38.65       44.53     60.72 o 
  20   0   4       72.69       36.29     64.51 o 
  21   0   4      106.93       59.46     75.33 o 
  22   0   4       99.86      206.89     68.97 o 
  23   0   4      646.74      618.84     86.86 o 
  24   0   4       62.63       23.22     69.68 o 
  25   0   4       15.04       14.62     61.42 o 
  26   0   4       97.86       92.89     53.78 o 
   1   1   4      664.14      766.70     41.22 o 
   2   1   4      879.95      885.91     40.09 o 
   3   1   4      974.56      897.29     39.88 o 
   4   1   4        8.06       15.86     23.79 o 
   5   1   4     2968.37     3147.99     62.72 o 
   6   1   4       32.98       19.32     23.17 o 
   7   1   4      782.45      845.61     41.91 o 
   8   1   4      240.04      218.36     33.88 o 
   9   1   4     1584.17     1635.87     59.76 o 
  10   1   4     2300.88     2247.82     70.71 o 
  11   1   4      674.25      756.21     52.15 o 
  12   1   4       85.31      101.12     41.20 o 
  13   1   4      761.48      714.21     56.68 o 
  14   1   4     1663.20     1487.50     80.30 o 
  15   1   4      722.96      627.87     69.77 o 
  16   1   4      161.44      141.43     58.93 o 
  17   1   4        9.71       63.59     63.59 o 
  18   1   4      294.73      200.28     68.10 o 
  19   1   4      516.01      629.65     80.21 o 
  20   1   4       30.33       55.68     63.63 o 
  21   1   4      256.37      163.51     73.98 o 
  22   1   4      128.38       63.66     71.16 o 
  23   1   4      420.94      380.26     80.98 o 
  24   1   4      101.70       38.56     67.46 o 
  25   1   4        0.16       19.72     59.17 o 
  26   1   4        3.46       28.12     56.22 o 
   0   2   4       27.57       72.14     25.45 o 
   1   2   4        0.75       12.36     20.59 o 
   2   2   4      122.57      118.90     24.59 o 
   3   2   4      331.17      367.98     28.94 o 
   4   2   4     1014.17      969.97     41.28 o 
   5   2   4      660.45      680.99     36.70 o 
   6   2   4      209.52      204.51     28.07 o 
   7   2   4      668.30      701.72     43.36 o 
   8   2   4       57.61       73.81     27.19 o 
   9   2   4      601.14      614.70     42.26 o 
  10   2   4     1897.43     1984.41     64.88 o 
  11   2   4      980.23     1016.70     60.92 o 
  12   2   4        2.03       41.97     41.97 o 
  13   2   4      105.17       38.38     46.06 o 
  14   2   4       86.94       15.48     46.46 o 
  15   2   4      159.39      215.02     50.82 o 
  16   2   4        0.08        7.90     55.27 o 
  17   2   4      903.42      907.58     79.61 o 
  18   2   4     4457.58     4479.91    135.88 o 
  19   2   4     2016.45     2172.11    115.59 o 
  20   2   4       37.20       55.11     70.85 o 
  21   2   4       24.81       84.41     69.06 o 
  22   2   4       45.35       62.46     66.14 o 
  23   2   4       91.12       65.33     65.33 o 
  24   2   4       76.34       49.94     65.55 o 
  25   2   4      245.16      266.84     59.90 o 
  26   2   4        9.64       51.75     51.75 o 
   1   3   4     1896.31     1813.17     53.33 o 
   2   3   4        7.03        8.29     24.87 o 
   3   3   4      241.17      265.65     29.52 o 
   4   3   4        2.82       21.12     29.57 o 
   5   3   4      883.49      948.30     45.96 o 
   6   3   4      234.20      205.37     32.86 o 
   7   3   4       46.42       52.45     32.28 o 
   8   3   4     2230.70     2335.13     71.48 o 
   9   3   4      236.72      247.07     39.22 o 
  10   3   4     1516.99     1567.29     66.12 o 
  11   3   4     2824.24     2850.59     85.20 o 
  12   3   4     1125.93     1270.28     73.59 o 
  13   3   4       55.61       34.98     42.75 o 
  14   3   4      111.34      128.99     46.91 o 
  15   3   4      126.55      125.98     51.17 o 
  16   3   4      329.50      229.93     59.46 o 
  17   3   4      520.89      569.61     75.68 o 
  18   3   4      510.05      665.50     83.69 o 
  19   3   4     1249.05     1393.73     98.98 o 
  20   3   4        4.21        7.79     66.22 o 
  21   3   4       11.22        7.57     60.49 o 
  22   3   4       29.27       46.85     61.26 o 
  23   3   4       99.96      137.59     63.77 o 
  24   3   4       84.70       78.79     60.61 o 
  25   3   4        8.00       39.41     49.92 o 
  26   3   4       25.23        2.15     45.27 o 
   0   4   4       99.99      170.94     29.18 o 
   1   4   4     1437.85     1310.87     48.85 o 
   2   4   4     5436.83     5342.71     87.24 o 
   3   4   4    23318.21    22879.81    174.26 o 
   4   4   4    10644.88    10490.37    128.14 o 
   5   4   4     1048.19     1007.38     50.80 o 
   6   4   4      454.13      470.83     41.67 o 
   7   4   4     7839.98     7830.46    114.68 o 
   8   4   4    10488.15    10758.60    145.12 o 
   9   4   4    15586.79    15543.01    171.11 o 
  10   4   4      955.39     1033.04     59.14 o 
  11   4   4        2.85       43.15     43.15 o 
  12   4   4      253.70      160.56     50.90 o 
  13   4   4       74.99        0.00     47.07 o 
  14   4   4      850.09     1039.34     70.86 o 
  15   4   4      589.16      668.47     71.20 o 
  16   4   4      151.93      166.81     59.57 o 
  17   4   4        0.90       51.71     63.65 o 
  18   4   4        4.20       35.70     67.44 o 
  19   4   4     1101.50     1158.46     94.24 o 
  20   4   4      102.65        7.70     69.26 o 
  21   4   4       47.42        7.44     63.21 o 
  22   4   4        9.35       42.34     63.50 o 
  23   4   4       50.33      107.83     58.82 o 
  24   4   4       14.09       32.27     61.60 o 
  25   4   4        0.08       15.15     55.57 o 
  26   4   4       19.20       67.84     41.11 o 
   1   5   4     2629.36     2292.90     64.47 o 
   2   5   4     5500.56     5404.95     91.04 o 
   3   5   4     2345.16     2268.60     67.97 o 
   4   5   4     2508.79     2538.56     77.06 o 
   5   5   4     1960.19     1871.23     63.79 o 
   6   5   4      541.74      482.40     46.14 o 
   7   5   4     1509.23     1515.35     66.06 o 
   8   5   4     1030.64     1228.41     65.08 o 
   9   5   4      792.28      650.74     56.23 o 
  10   5   4       99.24       87.55     39.80 o 
  11   5   4      468.55      403.57     55.39 o 
  12   5   4        1.43       47.36     47.36 o 
  13   5   4     3412.33     3457.30    106.57 o 
  14   5   4     1220.72     1194.16     86.98 o 
  15   5   4      748.32      618.37     75.32 o 
  16   5   4      449.74      385.06     71.46 o 
  17   5   4      931.24      876.18     87.22 o 
  18   5   4      492.86      590.95     82.73 o 
  19   5   4      336.00      357.46     77.72 o 
  20   5   4      132.74      144.06     68.24 o 
  21   5   4        5.88      113.04     62.00 o 
  22   5   4       18.49        3.44     65.40 o 
  23   5   4       11.86       57.07     60.24 o 
  24   5   4        0.00       36.75     56.55 o 
  25   5   4       47.23       50.73     50.73 o 
   0   6   4      667.11      655.31     44.23 o 
   1   6   4       64.57       31.87     35.85 o 
   2   6   4     1123.47      968.99     53.38 o 
   3   6   4      168.45      130.84     37.99 o 
   4   6   4      332.57      281.31     42.62 o 
   5   6   4        2.87       38.21     38.21 o 
   6   6   4        2.35       41.98     33.59 o 
   7   6   4       73.99       74.53     33.13 o 
   8   6   4      522.00      453.41     49.02 o 
   9   6   4     1562.60     1429.26     72.68 o 
  10   6   4      217.38      136.04     52.02 o 
  11   6   4       63.18       51.70     47.73 o 
  12   6   4       40.47       15.86     51.53 o 
  13   6   4      483.58      332.62     67.31 o 
  14   6   4     1503.04     1532.71     87.13 o 
  15   6   4      405.05      368.44     79.24 o 
  16   6   4       46.66       35.61     67.27 o 
  17   6   4      134.82      126.08     74.87 o 
  18   6   4     1388.42     1556.81     93.64 o 
  19   6   4      575.52      387.13     88.16 o 
  20   6   4      104.80        7.45     67.03 o 
  21   6   4      179.71      174.64     71.29 o 
  22   6   4        0.78       50.19     60.23 o 
  23   6   4        7.66       48.99     61.24 o 
  24   6   4        1.99       56.92     56.92 o 
  25   6   4        0.05       48.21     48.21 o 
   1   7   4      413.72      420.87     43.27 o 
   2   7   4      315.23      251.91     44.70 o 
   3   7   4     5611.39     5691.16    104.38 o 
   4   7   4      936.24      958.58     59.11 o 
   5   7   4      295.93      312.09     42.18 o 
   6   7   4     1397.20     1371.64     66.91 o 
   7   7   4       54.28      111.63     41.34 o 
   8   7   4        3.84       40.86     40.86 o 
   9   7   4      243.79      242.60     48.52 o 
  10   7   4     1742.12     1792.30     80.20 o 
  11   7   4      544.07      498.20     63.77 o 
  12   7   4     1228.28      980.65     79.41 o 
  13   7   4      909.37      867.57     79.23 o 
  14   7   4      383.46      336.25     67.25 o 
  15   7   4      291.57      406.71     67.13 o 
  16   7   4      401.89      354.04     70.81 o 
  17   7   4     1280.68     1233.81     93.71 o 
  18   7   4       80.79       26.96     69.35 o 
  19   7   4        7.65       33.92     64.06 o 
  20   7   4        7.03       25.50     65.59 o 
  21   7   4       31.44      138.76     58.97 o 
  22   7   4        0.49       16.18     58.27 o 
  23   7   4      179.46      200.03     61.77 o 
  24   7   4       85.71      121.39     54.24 o 
   0   8   4      762.40      722.03     57.60 o 
   1   8   4     4059.32     3833.65     93.22 o 
   2   8   4     2584.46     2573.27     80.29 o 
   3   8   4        1.58        8.24     37.07 o 
   4   8   4       37.80       66.71     41.69 o 
   5   8   4      270.41      225.41     45.92 o 
   6   8   4       58.88      107.92     45.66 o 
   7   8   4      455.59      410.84     49.36 o 
   8   8   4      155.25      109.99     52.96 o 
   9   8   4      391.08      343.12     52.48 o 
  10   8   4      503.52      428.65     60.09 o 
  11   8   4     1750.94     1883.76     87.61 o 
  12   8   4     1964.73     1828.08     99.14 o 
  13   8   4      596.49      474.31     83.00 o 
  14   8   4      281.53      177.32     70.92 o 
  15   8   4       73.14        7.85     66.72 o 
  16   8   4       12.65        7.80     70.18 o 
  17   8   4      394.44      339.40     77.14 o 
  18   8   4      132.55       64.44     72.03 o 
  19   8   4       17.64       11.08     62.76 o 
  20   8   4        0.92       60.37     60.37 o 
  21   8   4        9.82       63.87     63.87 o 
  22   8   4        1.00       34.27     62.31 o 
  23   8   4       57.59      115.18     56.18 o 
  24   8   4        2.90        0.00     48.87 o 
   1   9   4     1779.23     1523.11     69.06 o 
   2   9   4     2667.30     2517.11     87.21 o 
   3   9   4       24.52       52.71     40.55 o 
   4   9   4     1296.90     1309.50     69.79 o 
   5   9   4     2446.47     2241.22     90.63 o 
   6   9   4     1252.25     1294.04     78.06 o 
   7   9   4     3906.93     3800.14    114.30 o 
   8   9   4      175.70      101.26     60.76 o 
   9   9   4      226.69      381.85     56.27 o 
  10   9   4       39.48      111.78     55.89 o 
  11   9   4     2997.63     2853.94    107.17 o 
  12   9   4      632.49      683.39     75.05 o 
  13   9   4       31.01       31.46     66.86 o 
  14   9   4       83.88       19.56     62.62 o 
  15   9   4     1143.22     1057.76     89.44 o 
  16   9   4      612.06      469.95     88.60 o 
  17   9   4     1079.59     1082.13     98.72 o 
  18   9   4      140.28       63.17     78.03 o 
  19   9   4        1.67       10.80     61.22 o 
  20   9   4       66.92       75.80     75.80 o 
  21   9   4       83.44      106.93     64.81 o 
  22   9   4        0.01        2.98     59.62 o 
  23   9   4        4.40       34.63     58.62 o 
   0  10   4       13.32       21.90     47.45 o 
   1  10   4      300.45      200.96     45.51 o 
   2  10   4      130.81       39.14     46.97 o 
   3  10   4       16.11       15.95     43.85 o 
   4  10   4       96.89      161.38     48.42 o 
   5  10   4      291.52      231.30     52.75 o 
   6  10   4      363.45      365.15     60.85 o 
   7  10   4      476.79      343.52     64.66 o 
   8  10   4       25.92       20.09     56.25 o 
   9  10   4      212.56      207.65     55.90 o 
  10  10   4        0.04       15.88     55.56 o 
  11  10   4       85.61       63.14     63.14 o 
  12  10   4      633.48      580.90     74.57 o 
  13  10   4      442.17      304.42     78.06 o 
  14  10   4      208.86      162.81     77.53 o 
  15  10   4      342.37      307.33     76.83 o 
  16  10   4      237.47      185.86     79.64 o 
  17  10   4      508.82      521.37     81.92 o 
  18  10   4      191.68        0.00     76.19 o 
  19  10   4        9.05       24.49     66.45 o 
  20  10   4      101.08        6.65     69.83 o 
  21  10   4       24.63       46.58     62.12 o 
  22  10   4        4.25       56.67     51.00 o 
   1  11   4       57.68       71.25     41.25 o 
   2  11   4      149.51        0.00     50.25 o 
   3  11   4      207.44      227.21     50.92 o 
   4  11   4      147.03      130.68     55.44 o 
   5  11   4      114.37       31.92     55.86 o 
   6  11   4       78.44       84.00     56.00 o 
   7  11   4       25.79       19.96     55.91 o 
   8  11   4      318.18      366.06     67.64 o 
   9  11   4      581.32      633.43     75.22 o 
  10  11   4      102.79      177.18     66.93 o 
  11  11   4      255.32      250.52     70.46 o 
  12  11   4        0.68       62.24     66.13 o 
  13  11   4       19.15       73.38     73.38 o 
  14  11   4      335.67      256.46     76.56 o 
  15  11   4      192.06      230.73     75.65 o 
  16  11   4       93.91      156.29     70.71 o 
  17  11   4      270.82      341.96     72.76 o 
  18  11   4      103.20       74.05     74.05 o 
  19  11   4       39.51        6.76     67.60 o 
  20  11   4      111.77      114.89     70.21 o 
  21  11   4       92.81       11.83     68.02 o 
   0  12   4       53.70       48.40     44.95 o 
   1  12   4      151.42      103.90     48.24 o 
   2  12   4      237.69      179.57     57.31 o 
   3  12   4        0.51       19.23     50.01 o 
   4  12   4      374.24      403.83     62.13 o 
   5  12   4     2110.62     2319.99     97.97 o 
   6  12   4      450.39      354.44     66.95 o 
   7  12   4     1212.10     1194.20     86.70 o 
   8  12   4     2015.98     1970.38    106.19 o 
   9  12   4     1489.78     1527.78    101.85 o 
  10  12   4     1140.63     1321.17     97.44 o 
  11  12   4     2082.11     1855.35    108.46 o 
  12  12   4      662.61      711.36     88.44 o 
  13  12   4      840.96      682.15     91.46 o 
  14  12   4      643.38      489.75     86.65 o 
  15  12   4       82.10       59.37     70.50 o 
  16  12   4       62.90        0.00     69.08 o 
  17  12   4        0.07        3.54     63.68 o 
  18  12   4        6.00       13.64     64.80 o 
  19  12   4        4.38      126.64     68.19 o 
  20  12   4       11.01       33.48     63.92 o 
   1  13   4     1068.19     1234.65     77.16 o 
   2  13   4     1854.24     2093.60     98.26 o 
   3  13   4     1137.04     1314.79     83.12 o 
   4  13   4       71.47        3.81     60.86 o 
   5  13   4      471.28      311.39     69.20 o 
   6  13   4        2.72       19.36     61.96 o 
   7  13   4      313.63      326.20     69.91 o 
   8  13   4        1.58       15.53     69.86 o 
   9  13   4       53.05       65.78     69.64 o 
  10  13   4      202.61      157.82     65.44 o 
  11  13   4       38.50       57.35     68.82 o 
  12  13   4       30.84       11.37     72.02 o 
  13  13   4      343.16      378.58     71.22 o 
  14  13   4        0.49       73.90     73.90 o 
  15  13   4       16.52        3.63     65.27 o 
  16  13   4      114.16       42.45     70.75 o 
  17  13   4       88.34       44.50     71.89 o 
  18  13   4       22.06        3.28     65.60 o 
  19  13   4       46.67      182.94     58.92 o 
   0  14   4       49.58        0.00     52.22 o 
   1  14   4       41.70       14.56     58.24 o 
   2  14   4       14.13        7.49     59.85 o 
   3  14   4        0.03      103.87     55.64 o 
   4  14   4      195.62      148.94     70.75 o 
   5  14   4       36.90      131.85     64.04 o 
   6  14   4      128.69      117.87     68.45 o 
   7  14   4      350.91      443.18     76.41 o 
   8  14   4       37.77       38.24     72.64 o 
   9  14   4      170.39      171.60     68.64 o 
  10  14   4       12.49      110.00     64.48 o 
  11  14   4      106.86      139.26     71.51 o 
  12  14   4       65.45       48.41     70.77 o 
  13  14   4       43.48       44.09     69.81 o 
  14  14   4        0.05       10.83     64.97 o 
  15  14   4       57.51       24.69     70.55 o 
  16  14   4        6.96       47.93     68.49 o 
  17  14   4        1.77       65.89     65.89 o 
  18  14   4        0.00       12.54     62.69 o 
   1  15   4        4.91       61.29     61.29 o 
   2  15   4        3.12       25.93     62.98 o 
   3  15   4      132.55      116.50     61.89 o 
   4  15   4      192.38      196.61     69.18 o 
   5  15   4      223.96      261.72     77.41 o 
   6  15   4       36.65       26.09     70.84 o 
   7  15   4       34.50       37.52     75.05 o 
   8  15   4        2.97        3.76     71.41 o 
   9  15   4       46.71      112.49     67.50 o 
  10  15   4        4.49       59.65     63.38 o 
  11  15   4       24.68       29.56     70.19 o 
  12  15   4       53.76        7.30     69.31 o 
  13  15   4       62.22      193.72     64.57 o 
  14  15   4       36.05        7.03     73.72 o 
  15  15   4       27.63       23.90     71.71 o 
  16  15   4        0.06       65.92     65.92 o 
   0  16   4      324.70      278.87     58.23 o 
   1  16   4       38.37       64.26     67.83 o 
   2  16   4       76.67      165.16     69.73 o 
   3  16   4       33.09       42.86     64.28 o 
   4  16   4      104.20       64.00     71.12 o 
   5  16   4      192.05      183.68     75.63 o 
   6  16   4        6.79       21.89     72.98 o 
   7  16   4       64.25       22.07     77.24 o 
   8  16   4       11.21       70.05     70.05 o 
   9  16   4      102.87       69.89     66.21 o 
  10  16   4       23.08       80.37     69.41 o 
  11  16   4        1.58       21.68     65.04 o 
  12  16   4       24.24        0.00     71.17 o 
  13  16   4        0.16      125.53     69.74 o 
  14  16   4        3.75        0.00     64.55 o 
  15  16   4       14.83       23.01     65.75 o 
   1  17   4       23.82       67.10     60.03 o 
   2  17   4       37.20       90.89     65.44 o 
   3  17   4       42.68       20.99     66.49 o 
   4  17   4      136.04      155.99     72.79 o 
   5  17   4      114.65       94.82     73.74 o 
   6  17   4        0.99       21.38     67.71 o 
   7  17   4        5.77       68.34     68.34 o 
   8  17   4       60.51       61.32     79.35 o 
   9  17   4       56.01       32.36     71.93 o 
  10  17   4        8.09       71.34     71.34 o 
  11  17   4       11.17        0.00     70.40 o 
  12  17   4        2.78       62.20     69.11 o 
   0  18   4        7.32       22.81     54.17 o 
   1  18   4       10.75       90.65     66.25 o 
   2  18   4       19.84        7.20     64.79 o 
   3  18   4        0.06       30.82     68.50 o 
   4  18   4        8.44       70.80     70.80 o 
   5  18   4        1.60       10.25     68.31 o 
   6  18   4        4.40       79.83     65.95 o 
   7  18   4       10.88       10.52     77.14 o 
   8  18   4       17.70       77.37     77.37 o 
   9  18   4       32.24       77.09     73.58 o 
   1  19   4        0.12       27.47     68.67 o 
   2  19   4       28.01       24.91     74.72 o 
   3  19   4       18.25       40.13     70.22 o 
   4  19   4        0.33        9.82     65.40 o 
   5  19   4        0.64        3.31     62.91 o 
   1   1   5      474.39      490.57     40.88 o 
   2   1   5     3950.93     4024.59     74.32 o 
   3   1   5    15496.20    16831.51    143.00 o 
   4   1   5       27.00       61.95     27.10 o 
   5   1   5        0.11       11.61     27.07 o 
   6   1   5     4794.66     5047.33     84.57 o 
   7   1   5     1586.59     1680.52     57.16 o 
   8   1   5     1737.69     1662.30     64.23 o 
   9   1   5        0.39        7.51     33.77 o 
  10   1   5     1942.68     1817.62     71.06 o 
  11   1   5     3272.34     3359.05     93.51 o 
  12   1   5       11.79       48.82     48.82 o 
  13   1   5        0.35       30.25     45.39 o 
  14   1   5      511.33      435.28     61.09 o 
  15   1   5       16.76       27.02     54.04 o 
  16   1   5      541.49      569.76     70.25 o 
  17   1   5       56.51       70.88     63.01 o 
  18   1   5      653.64      652.95     75.19 o 
  19   1   5      455.95      450.44     75.07 o 
  20   1   5       48.65        3.90     66.43 o 
  21   1   5        9.72       64.86     64.86 o 
  22   1   5       39.42       69.55     69.55 o 
  23   1   5       16.07       58.36     65.22 o 
  24   1   5      451.18      556.09     78.11 o 
  25   1   5        0.00       40.99     54.66 o 
  26   1   5       10.39       40.77     52.08 o 
   0   2   5      433.53      434.86     38.00 o 
   1   2   5      431.42      453.32     36.76 o 
   2   2   5      224.94      226.13     31.74 o 
   3   2   5     2433.27     2545.45     59.66 o 
   4   2   5      758.98      782.06     44.12 o 
   5   2   5      299.30      317.03     32.10 o 
   6   2   5      628.64      625.64     43.83 o 
   7   2   5      143.11      153.75     35.48 o 
   8   2   5      615.25      576.92     46.78 o 
   9   2   5        2.86       27.03     34.75 o 
  10   2   5      311.01      349.08     46.04 o 
  11   2   5      394.14      462.78     49.72 o 
  12   2   5      753.53      830.47     61.23 o 
  13   2   5      121.90      126.78     46.10 o 
  14   2   5       24.82       27.06     46.39 o 
  15   2   5      107.51       89.57     50.62 o 
  16   2   5      103.72       98.06     54.91 o 
  17   2   5       94.07       39.43     63.08 o 
  18   2   5       64.05      134.21     67.11 o 
  19   2   5       15.76      109.91     62.81 o 
  20   2   5       86.27      135.32     69.59 o 
  21   2   5      329.94      379.55     75.16 o 
  22   2   5        0.00       64.60     64.60 o 
  23   2   5        1.60       56.95     67.00 o 
  24   2   5        0.29       57.63     63.69 o 
  25   2   5        2.94       15.82     58.04 o 
  26   2   5       14.21       28.24     47.81 o 
   1   3   5      567.20      639.71     40.75 o 
   2   3   5     1216.97     1151.58     47.98 o 
   3   3   5      375.45      408.46     36.40 o 
   4   3   5       79.79      114.70     28.67 o 
   5   3   5       45.38       65.70     32.85 o 
   6   3   5     3364.30     3618.77     81.60 o 
   7   3   5      135.85      145.24     36.31 o 
   8   3   5      575.53      685.53     51.81 o 
   9   3   5      204.11      189.24     43.37 o 
  10   3   5      208.51      156.42     46.94 o 
  11   3   5      519.18      548.71     50.59 o 
  12   3   5      351.20      423.53     50.51 o 
  13   3   5      277.82      357.97     50.58 o 
  14   3   5       76.84       35.14     50.75 o 
  15   3   5      179.11      254.97     54.91 o 
  16   3   5     1171.69     1366.77     86.65 o 
  17   3   5       28.48       43.41     71.03 o 
  18   3   5     1700.64     1491.95    106.29 o 
  19   3   5      511.98      627.88     78.00 o 
  20   3   5        4.99       72.69     72.69 o 
  21   3   5        5.54        3.70     66.65 o 
  22   3   5       27.38       35.20     59.84 o 
  23   3   5       41.56       19.61     58.84 o 
  24   3   5      169.59      167.76     64.75 o 
  25   3   5        7.47        7.63     53.43 o 
   0   4   5     1187.01     1136.12     50.13 o 
   1   4   5      109.16      129.67     28.36 o 
   2   4   5     1260.86     1149.48     52.06 o 
   3   4   5      284.69      219.96     32.59 o 
   4   4   5      227.52      190.41     37.26 o 
   5   4   5     4048.02     4025.75     87.34 o 
   6   4   5      255.08      202.75     41.38 o 
   7   4   5     3326.47     3701.74     85.99 o 
   8   4   5        0.99       84.97     36.42 o 
   9   4   5      883.43     1048.36     60.02 o 
  10   4   5      497.58      491.79     59.49 o 
  11   4   5      592.94      634.74     59.13 o 
  12   4   5      423.54      389.13     58.95 o 
  13   4   5     2748.33     2758.14     98.23 o 
  14   4   5      482.13      456.39     70.83 o 
  15   4   5       96.12      169.53     59.14 o 
  16   4   5       70.33      173.70     59.22 o 
  17   4   5        9.67       27.60     67.03 o 
  18   4   5      215.18      329.26     70.55 o 
  19   4   5       27.12       19.34     69.64 o 
  20   4   5       47.69      158.74     68.03 o 
  21   4   5        0.39       29.13     61.91 o 
  22   4   5       15.17       10.33     65.46 o 
  23   4   5       37.79       35.01     63.64 o 
  24   4   5        0.01        8.54     56.97 o 
  25   4   5       16.52       24.46     51.35 o 
   1   5   5       91.82       36.17     36.17 o 
   2   5   5      843.57      774.58     47.92 o 
   3   5   5     5414.00     5360.67    101.84 o 
   4   5   5       15.02        8.30     37.35 o 
   5   5   5     1653.31     1830.02     79.39 o 
   6   5   5     1349.45     1374.51     62.48 o 
   7   5   5       59.67       66.05     41.29 o 
   8   5   5      740.19      677.83     57.16 o 
   9   5   5      289.20      339.36     52.51 o 
  10   5   5     3246.73     3355.56    116.13 o 
  11   5   5      535.38      425.68     67.64 o 
  12   5   5       31.62       31.70     51.51 o 
  13   5   5        0.11       98.88     51.42 o 
  14   5   5      583.70      545.57     67.20 o 
  15   5   5      633.41      620.58     75.10 o 
  16   5   5       12.07       67.11     67.11 o 
  17   5   5      347.23      255.50     74.68 o 
  18   5   5       11.97       70.10     70.10 o 
  19   5   5        0.11       38.29     68.92 o 
  20   5   5       11.54       33.52     67.05 o 
  21   5   5       27.16        0.00     64.30 o 
  22   5   5        0.10       63.88     63.88 o 
  23   5   5       65.91      138.92     52.48 o 
  24   5   5       70.96       57.63     63.12 o 
  25   5   5       18.75       58.45     49.09 o 
   0   6   5    10850.43    10400.88    137.71 o 
   1   6   5     1761.06     1687.49     67.65 o 
   2   6   5      766.02      710.11     51.57 o 
   3   6   5      413.36      364.69     48.63 o 
   4   6   5       58.07       37.20     41.34 o 
   5   6   5       31.14        8.35     45.89 o 
   6   6   5      200.21      183.39     45.85 o 
   7   6   5      189.82      182.15     45.54 o 
   8   6   5      418.07      336.26     53.31 o 
   9   6   5      273.73      272.11     56.85 o 
  10   6   5     2606.89     2537.00     96.64 o 
  11   6   5      852.59      780.10     76.01 o 
  12   6   5     1938.95     1963.11     95.57 o 
  13   6   5       90.84       35.73     59.55 o 
  14   6   5      228.43      186.19     63.39 o 
  15   6   5      268.49      249.00     67.19 o 
  16   6   5      831.10      956.69     86.61 o 
  17   6   5      308.87      261.85     74.26 o 
  18   6   5       96.35       15.43     69.46 o 
  19   6   5       27.82       71.79     71.79 o 
  20   6   5       32.77      150.04     62.21 o 
  21   6   5       25.60       45.39     66.35 o 
  22   6   5       52.05       84.97     62.10 o 
  23   6   5        4.25       62.61     62.61 o 
  24   6   5       75.42      110.51     52.63 o 
   1   7   5      206.68      161.42     43.32 o 
   2   7   5       41.80       35.40     39.33 o 
   3   7   5     2570.90     2634.37     84.33 o 
   4   7   5      359.14      311.47     45.09 o 
   5   7   5     2284.16     2262.62     82.88 o 
   6   7   5      971.66      900.81     58.11 o 
   7   7   5      239.16      231.41     49.60 o 
   8   7   5     2503.86     2587.99     90.23 o 
   9   7   5      325.60      162.69     61.01 o 
  10   7   5      533.87      561.00     60.54 o 
  11   7   5      195.10      124.30     60.15 o 
  12   7   5      380.63      275.28     67.82 o 
  13   7   5      890.59      933.78     75.50 o 
  14   7   5       97.58      110.85     59.39 o 
  15   7   5      270.15      216.77     67.00 o 
  16   7   5      208.62      258.42     70.48 o 
  17   7   5      139.49      108.49     73.62 o 
  18   7   5       17.98        0.00     68.60 o 
  19   7   5       15.90       40.89     63.18 o 
  20   7   5      108.39      225.69     64.48 o 
  21   7   5        4.64       98.60     61.21 o 
  22   7   5        5.17       44.26     63.25 o 
  23   7   5        2.29        2.09      0.63 o 
  24   7   5      111.96      115.32     50.14 o 
   0   8   5      609.78      556.01     50.54 o 
   1   8   5      492.04      537.26     50.61 o 
   2   8   5      297.03      225.91     46.74 o 
   3   8   5     4466.12     4370.49    107.18 o 
   4   8   5       17.79       28.34     40.50 o 
   5   8   5     1109.33     1181.26     69.73 o 
   6   8   5      515.76      543.70     57.66 o 
   7   8   5      429.66      509.73     57.55 o 
   8   8   5     1736.49     1672.11     81.77 o 
   9   8   5      208.74      211.15     56.84 o 
  10   8   5      359.41      346.82     64.52 o 
  11   8   5      364.76      360.69     64.12 o 
  12   8   5      590.02      637.75     75.74 o 
  13   8   5     1813.07     1824.34    103.11 o 
  14   8   5       33.71       71.01     71.01 o 
  15   8   5      914.51      834.76     82.30 o 
  16   8   5        6.20       73.77     73.77 o 
  17   8   5      522.43      509.30     84.24 o 
  18   8   5       31.68      157.58     67.54 o 
  19   8   5      311.75      393.37     76.48 o 
  20   8   5       10.95       38.42     66.36 o 
  21   8   5        0.02       29.65     59.32 o 
  22   8   5      184.37      173.51     66.97 o 
  23   8   5        0.74       65.66     54.72 o 
   1   9   5       34.95        0.00     42.36 o 
   2   9   5        0.10       11.57     42.42 o 
   3   9   5      216.06      168.45     47.01 o 
   4   9   5       67.72       39.92     47.91 o 
   5   9   5      243.02      275.28     52.62 o 
   6   9   5     1249.42     1267.37     77.43 o 
   7   9   5      676.36      701.28     73.39 o 
   8   9   5      159.94      308.85     56.89 o 
   9   9   5       38.58        8.08     52.54 o 
  10   9   5      252.54      257.19     60.28 o 
  11   9   5      109.18       79.90     59.92 o 
  12   9   5       59.43       91.35     63.54 o 
  13   9   5      350.12      390.81     71.06 o 
  14   9   5      379.82      235.21     74.49 o 
  15   9   5        8.20        7.77     69.94 o 
  16   9   5      121.52      134.33     69.08 o 
  17   9   5      283.95      286.65     71.67 o 
  18   9   5       41.61       69.92     73.60 o 
  19   9   5       22.77       85.32     63.98 o 
  20   9   5        6.95        0.00     67.79 o 
  21   9   5       29.79       41.30     60.37 o 
  22   9   5        2.94       64.08     64.08 o 
  23   9   5        0.90       64.88     64.88 o 
   0  10   5     2905.75     2845.22     96.57 o 
   1  10   5      301.84      266.63     49.51 o 
   2  10   5        6.91       53.43     38.17 o 
   3  10   5      233.31      281.90     54.06 o 
   4  10   5      530.68      624.40     58.91 o 
   5  10   5      864.69      904.95     67.77 o 
   6  10   5       60.41      132.74     52.29 o 
   7  10   5      421.83      395.37     60.51 o 
   8  10   5      571.23      423.10     72.54 o 
   9  10   5        1.33       56.20     60.22 o 
  10  10   5        0.68        8.00     55.92 o 
  11  10   5      241.74      285.98     67.53 o 
  12  10   5      182.09       47.37     71.05 o 
  13  10   5       17.95      117.56     62.69 o 
  14  10   5        0.42       31.07     66.03 o 
  15  10   5       20.54       30.72     72.96 o 
  16  10   5      337.59      449.90     79.39 o 
  17  10   5      107.24       29.60     74.03 o 
  18  10   5       38.76       21.56     68.29 o 
  19  10   5       34.53       24.17     65.62 o 
  20  10   5       71.41      104.73     62.18 o 
  21  10   5        5.30      115.74     60.92 o 
  22  10   5        0.71       47.07     55.39 o 
   1  11   5      190.00      207.35     49.00 o 
   2  11   5      509.81      408.20     56.69 o 
   3  11   5      299.50      289.18     57.08 o 
   4  11   5      658.75      621.25     69.46 o 
   5  11   5      719.63      654.52     70.55 o 
   6  11   5       10.08       39.63     59.44 o 
   7  11   5      364.67      290.83     63.74 o 
   8  11   5        6.29       47.86     59.81 o 
   9  11   5        1.16       39.79     67.64 o 
  10  11   5        1.31        3.96     67.35 o 
  11  11   5      797.61      850.95     82.73 o 
  12  11   5      241.91      222.16     68.46 o 
  13  11   5      191.67      135.76     73.69 o 
  14  11   5      525.14      487.24     80.56 o 
  15  11   5       22.29       37.83     71.86 o 
  16  11   5      114.57       48.24     70.50 o 
  17  11   5       15.46        3.62     65.10 o 
  18  11   5        3.75       69.90     69.90 o 
  19  11   5       35.30       93.47     63.43 o 
  20  11   5       23.23      157.09     62.84 o 
  21  11   5       15.54      127.64     58.02 o 
   0  12   5      224.06      254.81     49.55 o 
   1  12   5      258.44      205.34     56.00 o 
   2  12   5      101.12      149.81     56.18 o 
   3  12   5       25.27       33.73     56.22 o 
   4  12   5      110.13      162.87     56.81 o 
   5  12   5        5.78       96.19     57.71 o 
   6  12   5      908.79      947.16     81.85 o 
   7  12   5        0.72      113.90     62.84 o 
   8  12   5      778.02      677.37     74.83 o 
   9  12   5      283.47      389.53     70.83 o 
  10  12   5       74.52      121.53     66.65 o 
  11  12   5      263.45      304.03     70.16 o 
  12  12   5       27.40       81.21     65.75 o 
  13  12   5      393.48      340.67     80.38 o 
  14  12   5       74.95      154.85     71.77 o 
  15  12   5        0.52       33.40     77.94 o 
  16  12   5      122.28      159.59     68.92 o 
  17  12   5       60.96      112.59     66.86 o 
  18  12   5       48.73      111.57     64.24 o 
  19  12   5        0.17       16.04     64.17 o 
  20  12   5       46.04       20.98     62.94 o 
   1  13   5      134.94      184.97     62.89 o 
   2  13   5        9.59       14.86     55.71 o 
   3  13   5        9.78       18.46     55.38 o 
   4  13   5      594.16      553.52     78.01 o 
   5  13   5      576.45      618.70     79.22 o 
   6  13   5       87.60      122.50     65.08 o 
   7  13   5     1365.46     1430.11     96.63 o 
   8  13   5      168.68       85.41     77.66 o 
   9  13   5       31.92        7.77     73.78 o 
  10  13   5       80.59       38.71     73.55 o 
  11  13   5       57.21       34.62     73.09 o 
  12  13   5       84.85       41.94     72.43 o 
  13  13   5       38.61        3.77     67.78 o 
  14  13   5       98.71      222.30     66.70 o 
  15  13   5       22.08       25.40     68.93 o 
  16  13   5       14.04       56.48     70.60 o 
  17  13   5       30.15      105.59     61.31 o 
  18  13   5        5.04        3.25     61.80 o 
  19  13   5        0.18       33.71     64.35 o 
   0  14   5        0.07      121.09     50.45 o 
   1  14   5      372.20      377.64     65.99 o 
   2  14   5      116.77      239.55     58.96 o 
   3  14   5      161.12      138.18     69.09 o 
   4  14   5       17.12       65.53     65.53 o 
   5  14   5      461.62      498.73     77.58 o 
   6  14   5      113.34      105.12     71.32 o 
   7  14   5      128.90       79.74     75.95 o 
   8  14   5      287.74      401.10     80.22 o 
   9  14   5      349.84      328.86     72.66 o 
  10  14   5        4.67       15.25     72.43 o 
  11  14   5       14.08       34.07     68.13 o 
  12  14   5      207.73       97.38     78.65 o 
  13  14   5        1.80       33.22     70.13 o 
  14  14   5       53.40       25.34     65.16 o 
  15  14   5       19.89       31.78     67.08 o 
  16  14   5        7.34       51.26     64.93 o 
  17  14   5        5.11       32.79     72.13 o 
   1  15   5      200.37      221.65     69.03 o 
   2  15   5      375.70      351.23     73.17 o 
   3  15   5        0.14        0.00     64.45 o 
   4  15   5     1859.53     1824.76    103.36 o 
   5  15   5       44.74      144.50     75.86 o 
   6  15   5     1620.72     1723.65    110.26 o 
   7  15   5        3.13      134.06     74.48 o 
   8  15   5       90.66      191.29     71.27 o 
   9  15   5        0.23       52.59     71.37 o 
  10  15   5      151.29      232.12     82.35 o 
  11  15   5        4.38       11.15     74.28 o 
  12  15   5       14.42       29.34     77.01 o 
  13  15   5        0.37       75.67     75.67 o 
  14  15   5        1.66       35.21     70.43 o 
  15  15   5        2.93       47.85     61.53 o 
  16  15   5        1.30       75.68     75.68 o 
   0  16   5       14.21       12.73     54.11 o 
   1  16   5        9.47       14.41     64.79 o 
   2  16   5        0.56       10.90     69.02 o 
   3  16   5       30.81       38.77     66.97 o 
   4  16   5       15.90       69.70     66.22 o 
   5  16   5      314.14      201.01     81.10 o 
   6  16   5        0.14       25.13     68.23 o 
   7  16   5       88.67      182.18     72.87 o 
   8  16   5       13.73       47.76     73.48 o 
   9  16   5       19.01       25.76     69.93 o 
  10  16   5       48.88       62.31     73.31 o 
  11  16   5        8.35       72.62     72.62 o 
  12  16   5        8.30        7.15     78.67 o 
  13  16   5       11.86       42.03     70.05 o 
  14  16   5       29.71       27.27     68.16 o 
   1  17   5      132.40      149.60     67.67 o 
   2  17   5       16.06       43.28     68.52 o 
   3  17   5        0.81       27.73     62.39 o 
   4  17   5        8.22       71.43     71.43 o 
   5  17   5        2.54      161.44     65.27 o 
   6  17   5        8.93       66.51     73.50 o 
   7  17   5        4.91       39.12     71.12 o 
   8  17   5        2.86       21.52     71.77 o 
   9  17   5       48.25       43.13     68.29 o 
  10  17   5       12.08       57.21     75.09 o 
  11  17   5       44.49        3.53     74.23 o 
   0  18   5       10.48       59.77     62.74 o 
   1  18   5        0.06       17.59     70.38 o 
   2  18   5        0.56        0.00     67.95 o 
   3  18   5      102.77        3.41     78.29 o 
   4  18   5        2.01       46.38     69.57 o 
   5  18   5       10.94       36.71     70.07 o 
   6  18   5        2.16       71.43     71.43 o 
   7  18   5        8.87       69.19     72.65 o 
   8  18   5       21.26       69.85     69.85 o 
   0   0   6     2445.36     2723.74    129.78 o 
   1   0   6      357.23      335.49     50.53 o 
   2   0   6       30.29        7.79     31.14 o 
   3   0   6      209.04      379.71     62.35 o 
   4   0   6      301.80      319.93     32.35 o 
   5   0   6     1079.32     1173.65     50.24 o 
   6   0   6      838.96      856.19     46.76 o 
   7   0   6      208.01      259.47     36.04 o 
   8   0   6       31.10       18.04     36.08 o 
   9   0   6     2173.37     2186.57     75.90 o 
  10   0   6      322.67      300.99     47.14 o 
  11   0   6     2290.63     2531.13     87.53 o 
  12   0   6      455.33      570.03     58.84 o 
  13   0   6      126.99      130.10     44.61 o 
  14   0   6      225.89      105.40     56.46 o 
  15   0   6     3771.31     3731.15    118.26 o 
  16   0   6        4.33       61.84     61.84 o 
  17   0   6      625.54      668.11     78.15 o 
  18   0   6      273.04      200.61     70.81 o 
  19   0   6      362.52      326.52     74.75 o 
  20   0   6       70.16       97.44     66.26 o 
  21   0   6      266.75      205.82     76.23 o 
  22   0   6       25.57       40.30     69.61 o 
  23   0   6       18.00      117.03     65.40 o 
  24   0   6       18.30       53.36     62.78 o 
  25   0   6      170.60      176.04     63.26 o 
   1   1   6        2.36       77.30     36.62 o 
   2   1   6      714.98      781.17     50.02 o 
   3   1   6     6068.18     6157.75     93.76 o 
   4   1   6        2.97       18.75     33.75 o 
   5   1   6       50.61       86.78     30.18 o 
   6   1   6        8.72       49.17     30.26 o 
   7   1   6       70.09       68.00     34.00 o 
   8   1   6        5.68       11.29     37.65 o 
   9   1   6     7285.68     7187.21    120.03 o 
  10   1   6     1245.73     1280.40     67.39 o 
  11   1   6     6713.34     7101.69    127.35 o 
  12   1   6      803.12      826.68     71.39 o 
  13   1   6      114.49      143.61     52.91 o 
  14   1   6      454.23      418.95     60.94 o 
  15   1   6     3971.94     4103.11    126.79 o 
  16   1   6        4.63       65.85     65.85 o 
  17   1   6      338.42      288.47     70.17 o 
  18   1   6        0.52       42.97     62.51 o 
  19   1   6      268.60      268.36     70.00 o 
  20   1   6       22.56       30.68     65.20 o 
  21   1   6       32.75       56.00     70.93 o 
  22   1   6        2.16       92.86     60.72 o 
  23   1   6       76.14       20.03     66.79 o 
  24   1   6       14.00       15.15     63.63 o 
  25   1   6        6.00       36.98     58.12 o 
   0   2   6     1722.19     1936.17     67.19 o 
   1   2   6    30251.73    33467.44    223.76 o 
   2   2   6     2778.54     3042.85     69.87 o 
   3   2   6       92.24       94.51     29.58 o 
   4   2   6     1873.39     1946.71     61.80 o 
   5   2   6     9336.89     9761.34    128.64 o 
   6   2   6       23.30       66.48     39.11 o 
   7   2   6    11686.14    12555.47    152.11 o 
   8   2   6        3.29        3.88     38.79 o 
   9   2   6       37.82       96.40     42.42 o 
  10   2   6      614.52      698.45     57.56 o 
  11   2   6     2165.57     2235.54     84.21 o 
  12   2   6      150.94       57.42     53.59 o 
  13   2   6       65.72       99.78     46.06 o 
  14   2   6        5.82       38.55     46.25 o 
  15   2   6      262.71      309.93     58.11 o 
  16   2   6       59.54       81.74     66.17 o 
  17   2   6     1181.55     1311.01     97.54 o 
  18   2   6       95.78      155.79     74.01 o 
  19   2   6       33.89        3.87     69.51 o 
  20   2   6       86.79       68.26     68.26 o 
  21   2   6       20.34       66.16     62.48 o 
  22   2   6       23.28       28.00     66.49 o 
  23   2   6       97.44       55.36     65.13 o 
  24   2   6        9.08       55.85     55.85 o 
  25   2   6       51.00       12.74     53.51 o 
   1   3   6     6729.22     7381.92    113.89 o 
   2   3   6      718.62      734.03     46.86 o 
   3   3   6     1588.04     1343.81     58.26 o 
   4   3   6       80.39      106.23     35.41 o 
   5   3   6      399.92      414.02     43.80 o 
   6   3   6       29.63       59.95     39.98 o 
   7   3   6     6506.12     6359.98    115.64 o 
   8   3   6     1293.92     1359.40     63.41 o 
   9   3   6      133.29      114.13     47.23 o 
  10   3   6       11.29       11.73     43.02 o 
  11   3   6       37.43       15.58     46.73 o 
  12   3   6        6.02       46.64     46.64 o 
  13   3   6      660.62      567.47     62.18 o 
  14   3   6        6.23       58.40     58.40 o 
  15   3   6      709.35      897.52     74.14 o 
  16   3   6       52.94       62.53     66.44 o 
  17   3   6     1947.32     1878.17    109.34 o 
  18   3   6       29.04       77.68     77.68 o 
  19   3   6      167.98      291.53     72.88 o 
  20   3   6       81.52       26.26     75.03 o 
  21   3   6        0.21       43.44     68.77 o 
  22   3   6        0.03       65.18     65.18 o 
  23   3   6       44.58      130.21     63.52 o 
  24   3   6        0.29        5.71     54.17 o 
  25   3   6        9.68       61.40     46.66 o 
   0   4   6       19.82       12.55     33.46 o 
   1   4   6      168.53      149.99     36.48 o 
   2   4   6     1285.10     1204.53     54.75 o 
   3   4   6       23.22       15.64     31.27 o 
   4   4   6      286.03      313.83     39.72 o 
   5   4   6      751.49      668.65     52.36 o 
   6   4   6        0.76       36.46     40.51 o 
   7   4   6      393.00      412.53     48.54 o 
   8   4   6       90.42       72.39     40.21 o 
   9   4   6      148.43      159.40     43.92 o 
  10   4   6       26.87        7.94     43.63 o 
  11   4   6       19.01       35.51     47.34 o 
  12   4   6        1.71        7.87     43.25 o 
  13   4   6      235.05      270.82     54.94 o 
  14   4   6       52.96       23.54     54.92 o 
  15   4   6      149.28      207.90     58.84 o 
  16   4   6      263.97      274.24     74.44 o 
  17   4   6     2912.66     3094.13    124.86 o 
  18   4   6      293.61      166.29     85.07 o 
  19   4   6     1437.92     1552.59    106.56 o 
  20   4   6        9.70       29.65     66.72 o 
  21   4   6       33.97        7.12     64.08 o 
  22   4   6        4.27       36.93     63.79 o 
  23   4   6        0.04       34.01     61.82 o 
  24   4   6       11.72       27.58     55.16 o 
   1   5   6     1122.90     1019.40     60.43 o 
   2   5   6       97.91      132.69     35.12 o 
   3   5   6       40.63       31.29     35.20 o 
   4   5   6      715.34      692.93     51.77 o 
   5   5   6       78.53       48.55     40.46 o 
   6   5   6       99.89       24.46     52.98 o 
   7   5   6      550.44      513.55     52.98 o 
   8   5   6        0.12        4.06     40.58 o 
   9   5   6      168.31      165.25     48.37 o 
  10   5   6       36.78        8.01     44.04 o 
  11   5   6      184.39      127.37     51.74 o 
  12   5   6       47.87       27.74     55.49 o 
  13   5   6      250.73      339.85     59.28 o 
  14   5   6      729.78      757.04     70.97 o 
  15   5   6      839.52      955.84     78.67 o 
  16   5   6       14.28       66.61     66.61 o 
  17   5   6      639.35      894.82     81.70 o 
  18   5   6       51.62       23.06     73.02 o 
  19   5   6       34.04       11.30     75.34 o 
  20   5   6        3.00       62.10     69.41 o 
  21   5   6      173.41      174.60     69.85 o 
  22   5   6        0.19       36.03     62.24 o 
  23   5   6      122.24      233.87     59.97 o 
  24   5   6        0.01       29.22     58.45 o 
   0   6   6     1562.09     1591.28     69.37 o 
   1   6   6     9100.62     8729.21    135.90 o 
   2   6   6      407.48      458.21     50.48 o 
   3   6   6      128.85       58.44     46.75 o 
   4   6   6        8.60       35.73     39.70 o 
   5   6   6     2523.56     2439.87     84.82 o 
   6   6   6        0.90        0.00     48.93 o 
   7   6   6     2111.27     2014.19     81.72 o 
   8   6   6      313.69      281.04     52.95 o 
   9   6   6     1382.29     1259.75     76.96 o 
  10   6   6      246.24      201.08     60.38 o 
  11   6   6      129.85       56.04     56.04 o 
  12   6   6       31.70        3.98     67.71 o 
  13   6   6        4.88       87.28     55.54 o 
  14   6   6      182.68      150.17     59.28 o 
  15   6   6        2.63       55.08     59.01 o 
  16   6   6      312.93      234.54     70.36 o 
  17   6   6      199.90      104.47     77.39 o 
  18   6   6       14.35      152.35     64.75 o 
  19   6   6      133.16      104.11     74.37 o 
  20   6   6        0.02       10.78     64.61 o 
  21   6   6       89.16       51.21     64.88 o 
  22   6   6       28.58        3.18     60.51 o 
  23   6   6       87.45       23.16     63.70 o 
  24   6   6        3.74       45.83     53.46 o 
   1   7   6     4652.98     4375.64    106.92 o 
   2   7   6      386.69      408.83     50.14 o 
   3   7   6     4285.17     3817.92    104.44 o 
   4   7   6        2.70        0.00     39.41 o 
   5   7   6      567.14      662.43     52.18 o 
   6   7   6        2.37       64.97     44.68 o 
   7   7   6      509.62      460.74     57.09 o 
   8   7   6        0.80       48.87     48.87 o 
   9   7   6      438.80      478.58     56.78 o 
  10   7   6       94.83      137.16     56.48 o 
  11   7   6        3.24       28.09     56.17 o 
  12   7   6        3.09       63.86     63.86 o 
  13   7   6        6.92       27.79     59.57 o 
  14   7   6      415.79      371.31     75.05 o 
  15   7   6        2.99       47.09     62.79 o 
  16   7   6       13.75       50.55     62.22 o 
  17   7   6     1036.97     1093.66     95.94 o 
  18   7   6       46.12       33.87     75.27 o 
  19   7   6       94.08       69.51     73.17 o 
  20   7   6       16.24      105.44     66.78 o 
  21   7   6      208.59      249.34     73.14 o 
  22   7   6        8.35       49.30     64.71 o 
  23   7   6       38.94       41.73     58.42 o 
   0   8   6      178.14      200.84     47.26 o 
   1   8   6      149.49      192.11     47.05 o 
   2   8   6       94.74       61.22     45.93 o 
   3   8   6      266.34      256.76     45.99 o 
   4   8   6       11.16       70.20     42.90 o 
   5   8   6        0.26        7.96     43.74 o 
   6   8   6      217.99      173.25     52.38 o 
   7   8   6      324.06      381.14     60.81 o 
   8   8   6      134.38      125.80     48.70 o 
   9   8   6       31.47       52.61     52.61 o 
  10   8   6       47.75       60.45     52.39 o 
  11   8   6      380.95      429.03     68.16 o 
  12   8   6        0.33       63.80     63.80 o 
  13   8   6       12.73      103.07     59.46 o 
  14   8   6       12.75       63.00     63.00 o 
  15   8   6      353.07      534.73     70.26 o 
  16   8   6       40.87       11.58     77.15 o 
  17   8   6      304.77      280.73     79.66 o 
  18   8   6       16.51       74.12     74.12 o 
  19   8   6        8.84       68.13     68.13 o 
  20   8   6        0.22       27.42     68.56 o 
  21   8   6      231.61      186.91     77.34 o 
  22   8   6        3.10       29.66     62.29 o 
  23   8   6       18.11       23.91     55.78 o 
   1   9   6      521.50      582.18     58.22 o 
   2   9   6       72.87       98.68     45.55 o 
   3   9   6       47.60       45.50     45.50 o 
   4   9   6       30.37        3.86     46.21 o 
   5   9   6        0.79       47.11     47.11 o 
   6   9   6        7.47       43.84     51.81 o 
   7   9   6       52.40       40.20     56.27 o 
   8   9   6       26.03        4.03     52.41 o 
   9   9   6      272.94      173.22     60.42 o 
  10   9   6      453.86      493.87     76.30 o 
  11   9   6      563.01      559.49     71.93 o 
  12   9   6       34.53       27.81     67.55 o 
  13   9   6      111.61      128.95     39.68 o 
  14   9   6       49.07       58.70     62.60 o 
  15   9   6      537.73      557.36     81.28 o 
  16   9   6       29.10       80.08     80.08 o 
  17   9   6      732.51      855.93     89.70 o 
  18   9   6        6.26       72.71     72.71 o 
  19   9   6      131.07      154.04     66.52 o 
  20   9   6        1.81       46.57     66.54 o 
  21   9   6        1.08       65.26     62.15 o 
  22   9   6        1.12       31.23     56.78 o 
   0  10   6        1.78      105.88     41.60 o 
   1  10   6      271.41      161.39     53.80 o 
   2  10   6       68.25       30.11     45.17 o 
   3  10   6      287.29      359.73     56.20 o 
   4  10   6       82.80      102.48     49.33 o 
   5  10   6       24.82       30.95     58.02 o 
   6  10   6      264.21      298.92     58.99 o 
   7  10   6      709.57      492.99     75.54 o 
   8  10   6      244.56      243.75     63.94 o 
   9  10   6     1112.59     1135.72     91.97 o 
  10  10   6       11.56       15.96     67.83 o 
  11  10   6       42.94       79.46     63.56 o 
  12  10   6        0.19        7.90     67.13 o 
  13  10   6      774.70      595.48     90.11 o 
  14  10   6      196.30       54.29     81.42 o 
  15  10   6      804.14      573.90     99.48 o 
  16  10   6      133.00       60.13     82.68 o 
  17  10   6      243.13      234.79     73.38 o 
  18  10   6        2.11       71.04     71.04 o 
  19  10   6        7.57       68.05     68.05 o 
  20  10   6       17.45       99.59     67.46 o 
  21  10   6        0.72       50.65     62.57 o 
   1  11   6       78.72       95.15     49.47 o 
   2  11   6        0.16       44.82     52.29 o 
   3  11   6       41.87       44.43     51.83 o 
   4  11   6      248.81      246.58     59.78 o 
   5  11   6     6061.21     6168.16    152.20 o 
   6  11   6      405.90      522.97     73.60 o 
   7  11   6      178.02      117.70     66.71 o 
   8  11   6        8.73       27.66     63.22 o 
   9  11   6      170.76      265.37     67.33 o 
  10  11   6      246.94      253.16     71.21 o 
  11  11   6      168.86      106.37     78.79 o 
  12  11   6        0.13       70.44     70.44 o 
  13  11   6      181.44      131.85     69.80 o 
  14  11   6      110.41      168.55     68.96 o 
  15  11   6       83.81       26.38     71.62 o 
  16  11   6        8.97       25.83     70.10 o 
  17  11   6      321.98      207.99     78.89 o 
  18  11   6       19.66       72.54     72.54 o 
  19  11   6       57.13       55.91     69.06 o 
  20  11   6       13.59       49.35     64.78 o 
   0  12   6       30.46        3.62     61.59 o 
   1  12   6        9.40       15.09     52.79 o 
   2  12   6       26.48      140.91     51.91 o 
   3  12   6        1.00       43.89     51.20 o 
   4  12   6       47.66       11.03     58.79 o 
   5  12   6       42.16       59.80     59.80 o 
   6  12   6       11.34       38.09     60.94 o 
   7  12   6      185.05      270.55     69.57 o 
   8  12   6       54.90      109.19     66.29 o 
   9  12   6        1.47      121.34     62.62 o 
  10  12   6       48.44      109.55     66.51 o 
  11  12   6       12.98       42.87     70.13 o 
  12  12   6        2.39       65.76     69.62 o 
  13  12   6      115.90      206.65     72.71 o 
  14  12   6        0.53       41.49     67.89 o 
  15  12   6       49.22       48.09     70.30 o 
  16  12   6       13.13       32.46     68.54 o 
  17  12   6       25.67       66.30     66.30 o 
  18  12   6        3.47       36.78     70.20 o 
  19  12   6        1.54      113.83     66.39 o 
   1  13   6        2.41       26.16     56.07 o 
   2  13   6        1.95       51.57     58.93 o 
   3  13   6        0.43      101.17     61.42 o 
   4  13   6        1.25       68.61     57.78 o 
   5  13   6        9.96       54.99     58.66 o 
   6  13   6       89.87      130.86     63.55 o 
   7  13   6        4.02       30.40     64.60 o 
   8  13   6       18.13        7.68     69.13 o 
   9  13   6      387.95      308.79     81.05 o 
  10  13   6       39.55       15.44     73.34 o 
  11  13   6        3.19       73.03     73.03 o 
  12  13   6       16.50       11.44     72.42 o 
  13  13   6       33.35       26.35     71.52 o 
  14  13   6        9.96       22.20     74.00 o 
  15  13   6        0.12        3.62     68.71 o 
  16  13   6       18.53       56.17     66.71 o 
  17  13   6        1.05       30.41     64.19 o 
  18  13   6        0.01       22.51     67.54 o 
   0  14   6      700.94      786.18     76.19 o 
   1  14   6      577.43      481.73     81.52 o 
   2  14   6        4.62       29.29     73.22 o 
   3  14   6     1160.39     1074.35     85.66 o 
   4  14   6        9.25       53.19     63.83 o 
   5  14   6      428.31      441.79     71.84 o 
   6  14   6       41.76      179.53     73.28 o 
   7  14   6     1140.12     1100.17    100.69 o 
   8  14   6      309.80      486.95     83.04 o 
   9  14   6      244.57      273.41     75.95 o 
  10  14   6       10.09       49.37     72.18 o 
  11  14   6       15.70       64.27     68.05 o 
  12  14   6       16.06       78.62     78.62 o 
  13  14   6       50.21      143.86     73.78 o 
  14  14   6        0.01       68.68     65.07 o 
  15  14   6       12.09       73.90     73.90 o 
  16  14   6        2.83       54.39     68.00 o 
   1  15   6      463.61      635.47     80.81 o 
   2  15   6      387.14      316.64     80.06 o 
   3  15   6     1273.86     1332.52     98.71 o 
   4  15   6       42.67       43.55     12.28 o 
   5  15   6       33.54      144.05     66.75 o 
   6  15   6      153.66      150.53     75.26 o 
   7  15   6      454.28      533.26     80.35 o 
   8  15   6       67.33      192.48     74.04 o 
   9  15   6        0.39       26.08     67.08 o 
  10  15   6        1.44      115.55     67.10 o 
  11  15   6        0.23       25.94     70.42 o 
  12  15   6        2.66       14.66     73.28 o 
  13  15   6       24.07       18.00     68.42 o 
  14  15   6        3.37       59.77     73.83 o 
  15  15   6        0.59       85.18     64.74 o 
   0  16   6       33.59       19.79     69.27 o 
   1  16   6        1.78       80.06     65.51 o 
   2  16   6       11.48       43.42     68.74 o 
   3  16   6       45.99       90.48     66.12 o 
   4  16   6        7.79      126.14     64.78 o 
   5  16   6       46.87       41.17     75.47 o 
   6  16   6       21.61        7.00     69.97 o 
   7  16   6       23.89       60.67     64.24 o 
   8  16   6       23.39      112.22     65.17 o 
   9  16   6        1.78       36.46     69.28 o 
  10  16   6       16.37      134.90     69.28 o 
  11  16   6        6.86       39.83     72.42 o 
  12  16   6       14.81       74.99     67.86 o 
   1  17   6        0.06       46.82     72.05 o 
   2  17   6       26.33       61.12     75.49 o 
   3  17   6       23.31        6.87     68.65 o 
   4  17   6        1.84       43.35     70.03 o 
   5  17   6       22.25       63.51     70.19 o 
   6  17   6        3.06      122.64     64.73 o 
   7  17   6       45.17       13.92     69.54 o 
   8  17   6        7.33       77.66     77.66 o 
   9  17   6       26.34      131.56     71.12 o 
  10  17   6       17.39       10.66     71.06 o 
   0  18   6        4.50      102.95     59.28 o 
   1  18   6        0.14       53.39     74.74 o 
   2  18   6       26.63       14.28     74.93 o 
   3  18   6      155.03      165.66     67.62 o 
   4  18   6       14.64       55.34     71.62 o 
   5  18   6       17.06       32.48     64.96 o 
   6  18   6        3.94      171.94     66.14 o 
   1   1   7     1053.80     1135.58     60.83 o 
   2   1   7      553.45      476.70     49.57 o 
   3   1   7      443.17      465.13     43.95 o 
   4   1   7      899.99      915.43     54.49 o 
   5   1   7      188.83      171.94     36.58 o 
   6   1   7       34.02       62.75     33.22 o 
   7   1   7      700.92      694.21     51.97 o 
   8   1   7      325.37      297.77     40.95 o 
   9   1   7     1952.45     2011.94     78.23 o 
  10   1   7     2227.71     2293.41     85.77 o 
  11   1   7       20.48        3.74     52.30 o 
  12   1   7      122.76       86.23     52.49 o 
  13   1   7      720.74      742.38     82.90 o 
  14   1   7      213.47      314.78     64.47 o 
  15   1   7       15.97       38.19     57.27 o 
  16   1   7      392.44      369.18     69.14 o 
  17   1   7      352.00      389.38     77.11 o 
  18   1   7      571.18      612.56     77.06 o 
  19   1   7       52.63       22.94     68.84 o 
  20   1   7       60.78       37.60     71.44 o 
  21   1   7       63.16      211.62     69.33 o 
  22   1   7       19.85       76.54     66.11 o 
  23   1   7       84.13       55.13     64.87 o 
  24   1   7      235.50      222.87     70.38 o 
   0   2   7        4.65        8.36     41.79 o 
   1   2   7      404.39      430.46     52.79 o 
   2   2   7      288.45      310.47     42.16 o 
   3   2   7     1266.26     1204.68     59.49 o 
   4   2   7        6.76       22.30     33.46 o 
   5   2   7      461.79      440.05     45.14 o 
   6   2   7      302.49      311.65     41.81 o 
   7   2   7       27.26       72.62     38.22 o 
   8   2   7      409.90      528.11     49.75 o 
   9   2   7      866.55      841.09     61.17 o 
  10   2   7      358.44      431.33     57.25 o 
  11   2   7     1301.09     1212.83     76.29 o 
  12   2   7       42.01       49.60     49.60 o 
  13   2   7      566.01      657.61     64.99 o 
  14   2   7       79.12       30.68     61.36 o 
  15   2   7      181.55      238.56     57.71 o 
  16   2   7       82.47       84.84     61.70 o 
  17   2   7      337.28      323.91     77.13 o 
  18   2   7        7.09      107.48     72.93 o 
  19   2   7       19.11       94.86     72.10 o 
  20   2   7        9.56       18.57     70.58 o 
  21   2   7        0.23        3.59     71.77 o 
  22   2   7       12.23      146.47     61.31 o 
  23   2   7        8.19       91.61     63.18 o 
  24   2   7        0.19       62.51     62.51 o 
   1   3   7     1943.07     1891.29     77.28 o 
   2   3   7     1471.73     1406.01     61.64 o 
   3   3   7      569.28      567.64     48.86 o 
   4   3   7      371.38      381.45     45.32 o 
   5   3   7      587.59      528.70     49.80 o 
   6   3   7      600.15      593.17     50.39 o 
   7   3   7      655.02      655.25     58.50 o 
   8   3   7       48.41       31.24     42.95 o 
   9   3   7       85.19       89.64     46.77 o 
  10   3   7      218.13      221.54     50.52 o 
  11   3   7      587.89      608.70     62.03 o 
  12   3   7        1.62       30.97     46.46 o 
  13   3   7      347.90      402.51     61.92 o 
  14   3   7       73.08       19.36     58.08 o 
  15   3   7       90.80      127.84     61.99 o 
  16   3   7      223.94      282.60     69.68 o 
  17   3   7       75.87      142.74     73.30 o 
  18   3   7     1249.01     1442.38     99.47 o 
  19   3   7       90.55       45.21     75.36 o 
  20   3   7       46.31       73.47     73.47 o 
  21   3   7       57.39       28.26     74.18 o 
  22   3   7        8.75       66.74     66.74 o 
  23   3   7        6.19       15.39     58.50 o 
  24   3   7       87.61      129.42     55.08 o 
   0   4   7        4.13       16.74     37.67 o 
   1   4   7     1095.22      991.20     60.93 o 
   2   4   7        1.19        0.00     34.74 o 
   3   4   7      710.71      662.61     49.15 o 
   4   4   7      468.66      453.32     49.52 o 
   5   4   7     1947.42     1947.66     77.44 o 
   6   4   7     2265.41     2378.00     86.33 o 
   7   4   7      315.03      288.48     51.37 o 
   8   4   7      122.77      114.79     47.50 o 
   9   4   7      228.51      209.41     51.36 o 
  10   4   7      347.97      389.91     55.14 o 
  11   4   7      574.65      647.70     62.81 o 
  12   4   7     1048.36      939.56     74.39 o 
  13   4   7      214.35      187.54     62.52 o 
  14   4   7       20.40       27.30     58.51 o 
  15   4   7      125.49       54.50     62.29 o 
  16   4   7      165.13      135.80     69.84 o 
  17   4   7       85.06       38.55     69.38 o 
  18   4   7      262.34      201.90     80.00 o 
  19   4   7       52.11        7.48     74.74 o 
  20   4   7       20.53       25.40     72.57 o 
  21   4   7        3.65       66.00     66.00 o 
  22   4   7        0.41       62.04     62.04 o 
  23   4   7       17.88       71.89     62.90 o 
  24   4   7        4.61        0.00     55.90 o 
   1   5   7       35.08       72.82     36.42 o 
   2   5   7        0.07       65.54     34.70 o 
   3   5   7      657.14      556.40     49.20 o 
   4   5   7      352.77      313.19     49.65 o 
   5   5   7      432.90      478.21     50.54 o 
   6   5   7       87.25      122.33     43.41 o 
   7   5   7      188.92      167.15     47.76 o 
   8   5   7        6.24       27.93     47.89 o 
   9   5   7      109.73      203.30     51.81 o 
  10   5   7       87.99       39.74     51.66 o 
  11   5   7      412.13      356.37     59.39 o 
  12   5   7        1.08       23.67     55.24 o 
  13   5   7      135.20      184.86     58.99 o 
  14   5   7      630.58      599.81     74.49 o 
  15   5   7      100.03      152.26     66.37 o 
  16   5   7        6.00        3.89     65.97 o 
  17   5   7      642.05      622.60     88.39 o 
  18   5   7       70.31       90.85     68.13 o 
  19   5   7      122.44       29.59     70.29 o 
  20   5   7       28.00       67.94     71.52 o 
  21   5   7       64.28      129.46     68.14 o 
  22   5   7       36.78       19.11     66.88 o 
  23   5   7        0.20       55.19     63.90 o 
   0   6   7        0.31        0.00     45.18 o 
   1   6   7      169.26      104.53     48.25 o 
   2   6   7      738.13      764.53     57.62 o 
   3   6   7      176.49      309.56     45.30 o 
   4   6   7      243.73      222.81     49.54 o 
   5   6   7      584.99      667.90     58.25 o 
   6   6   7      372.37      375.00     55.26 o 
   7   6   7       19.06       67.79     43.86 o 
   8   6   7       82.16      168.18     52.05 o 
   9   6   7        0.09       20.01     48.05 o 
  10   6   7      247.02      207.73     63.92 o 
  11   6   7      134.16      187.08     55.72 o 
  12   6   7      530.75      467.85     71.36 o 
  13   6   7      124.93      177.67     67.12 o 
  14   6   7       17.16       31.43     62.87 o 
  15   6   7      128.80      171.82     66.38 o 
  16   6   7      103.90       85.17     73.56 o 
  17   6   7      677.57      642.21     87.92 o 
  18   6   7        1.72       18.75     78.78 o 
  19   6   7       24.05       58.43     73.04 o 
  20   6   7        1.23       45.67     66.76 o 
  21   6   7       58.99       73.27     73.27 o 
  22   6   7       21.46       40.24     65.01 o 
  23   6   7       41.89       44.87     56.10 o 
   1   7   7     1760.15     1703.40     83.77 o 
   2   7   7      404.54      397.47     57.33 o 
   3   7   7     2146.48     2174.07     82.61 o 
   4   7   7      165.53      143.96     45.47 o 
   5   7   7      129.67       69.51     50.20 o 
   6   7   7       28.94       90.42     51.11 o 
   7   7   7     1057.28     1185.58     75.59 o 
   8   7   7     1020.53      892.48     80.04 o 
   9   7   7      228.94      204.40     64.12 o 
  10   7   7       53.98       32.01     56.02 o 
  11   7   7      234.95      343.04     59.84 o 
  12   7   7       25.81       51.63     63.55 o 
  13   7   7      113.34       67.18     67.18 o 
  14   7   7       85.52       62.84     70.69 o 
  15   7   7        3.95       31.16     66.23 o 
  16   7   7      282.93      319.71     73.19 o 
  17   7   7       83.74       98.58     75.84 o 
  18   7   7        1.51       18.54     66.73 o 
  19   7   7      148.17      237.15     64.68 o 
  20   7   7       27.16       30.96     72.25 o 
  21   7   7        6.53       19.46     64.88 o 
  22   7   7        0.03       35.95     62.90 o 
   0   8   7      183.13      179.36     55.79 o 
   1   8   7     1357.84     1277.37     75.14 o 
   2   8   7     1348.95     1276.13     75.96 o 
   3   8   7       12.53       67.10     44.73 o 
   4   8   7      380.03      383.05     52.57 o 
   5   8   7       10.29       30.62     45.94 o 
   6   8   7      425.98      503.24     58.51 o 
   7   8   7      537.16      506.28     63.28 o 
   8   8   7      868.70      940.79     75.75 o 
   9   8   7      134.73      111.96     59.97 o 
  10   8   7       21.76       47.96     59.94 o 
  11   8   7      220.78      211.23     67.75 o 
  12   8   7     1705.36     1809.37    103.17 o 
  13   8   7       14.53       43.39     67.06 o 
  14   8   7       41.31       66.55     66.55 o 
  15   8   7      679.92      712.94     89.12 o 
  16   8   7      210.88       45.86     76.42 o 
  17   8   7      258.49      266.17     82.47 o 
  18   8   7       60.10       54.78     69.38 o 
  19   8   7       71.54       66.93     73.97 o 
  20   8   7       39.50        0.00     73.82 o 
  21   8   7        9.93      100.61     62.88 o 
  22   8   7      116.96      207.60     60.55 o 
   1   9   7        7.31        7.84     50.94 o 
   2   9   7        8.91       15.09     45.27 o 
   3   9   7       15.36       11.09     44.35 o 
   4   9   7        2.20       74.30     44.58 o 
   5   9   7      417.09      336.73     60.54 o 
   6   9   7       17.36       38.60     54.03 o 
   7   9   7      819.14      905.64     74.50 o 
   8   9   7      139.53      126.69     63.34 o 
   9   9   7        6.17       59.66     55.68 o 
  10   9   7        0.04       15.92     59.70 o 
  11   9   7      217.16      226.34     71.48 o 
  12   9   7      460.54      517.84     71.16 o 
  13   9   7      113.03      113.88     74.60 o 
  14   9   7      190.12      245.11     73.93 o 
  15   9   7        2.93       34.59     73.01 o 
  16   9   7      205.55      234.28     79.35 o 
  17   9   7       82.78       73.88     77.57 o 
  18   9   7       36.80       43.00     71.66 o 
  19   9   7       86.72      144.45     75.66 o 
  20   9   7       27.80       35.83     68.40 o 
  21   9   7       20.57        6.07     60.64 o 
   0  10   7      993.19     1111.62     73.09 o 
   1  10   7      347.29      497.05     54.36 o 
   2  10   7        0.04       71.21     48.71 o 
   3  10   7       53.14       76.88     51.26 o 
   4  10   7       92.17      132.08     51.36 o 
   5  10   7        5.69       52.25     52.25 o 
   6  10   7        0.03       11.43     53.34 o 
   7  10   7      812.87      666.73     77.53 o 
   8  10   7       96.21      145.11     62.75 o 
   9  10   7       25.11        0.00     63.14 o 
  10  10   7       28.71      158.13     63.25 o 
  11  10   7       57.41       19.73     67.09 o 
  12  10   7      450.93      377.03     82.47 o 
  13  10   7      267.06      370.26     74.06 o 
  14  10   7       43.92       84.81     73.25 o 
  15  10   7       38.88       60.77     72.18 o 
  16  10   7       12.00       18.61     74.48 o 
  17  10   7      294.07      221.21     83.40 o 
  18  10   7       86.98       21.00     73.52 o 
  19  10   7      212.18      177.16     73.54 o 
  20  10   7        0.10       12.59     69.20 o 
   1  11   7       10.19       53.88     53.88 o 
   2  11   7       14.35       67.02     52.12 o 
   3  11   7       12.36       43.52     50.76 o 
   4  11   7      736.15      586.38     72.39 o 
   5  11   7      397.27      297.71     66.16 o 
   6  11   7        0.95       86.32     56.29 o 
   7  11   7       55.37      118.55     61.19 o 
   8  11   7       92.22      120.15     65.89 o 
   9  11   7       37.41       78.13     66.40 o 
  10  11   7       33.65       66.59     70.51 o 
  11  11   7      300.21      426.35     78.23 o 
  12  11   7      737.87      739.35     89.50 o 
  13  11   7      111.35        3.86     80.99 o 
  14  11   7      284.73      182.79     76.17 o 
  15  11   7      139.81      276.92     67.36 o 
  16  11   7      102.96      149.88     69.47 o 
  17  11   7       12.62       17.72     70.90 o 
  18  11   7        1.33       54.48     71.50 o 
  19  11   7       50.80      180.97     64.64 o 
   0  12   7       67.64        7.41     59.25 o 
   1  12   7       80.19      194.57     57.22 o 
   2  12   7        2.21       59.21     59.21 o 
   3  12   7      547.71      588.94     64.64 o 
   4  12   7       12.99        7.13     57.09 o 
   5  12   7      112.82      119.27     61.44 o 
   6  12   7       36.33       62.74     62.74 o 
   7  12   7        9.80       37.66     64.01 o 
   8  12   7      776.75      810.35     87.91 o 
   9  12   7        1.39       77.16     77.16 o 
  10  12   7       41.47      158.74     69.69 o 
  11  12   7      323.40      235.88     85.07 o 
  12  12   7      206.62      192.23     80.73 o 
  13  12   7      106.26       30.45     79.91 o 
  14  12   7        0.08       18.74     74.98 o 
  15  12   7       65.41       99.17     77.13 o 
  16  12   7       23.24       10.73     71.49 o 
  17  12   7       11.94       44.84     69.00 o 
  18  12   7       47.67      151.57     72.49 o 
   1  13   7       51.14       71.87     64.31 o 
   2  13   7      119.27       95.68     62.57 o 
   3  13   7      154.24      113.80     67.57 o 
   4  13   7      125.34      130.04     66.77 o 
   5  13   7       33.97       56.79     67.45 o 
   6  13   7      687.05      626.79     86.95 o 
   7  13   7      346.57      555.02     77.70 o 
   8  13   7      201.67      383.68     75.24 o 
   9  13   7        1.43      102.62     72.22 o 
  10  13   7        6.57       49.62     64.89 o 
  11  13   7        9.73       91.49     72.43 o 
  12  13   7        0.04       75.74     75.74 o 
  13  13   7        2.97       74.85     74.85 o 
  14  13   7       42.44      125.02     69.87 o 
  15  13   7        0.66       35.91     68.21 o 
  16  13   7       33.17       48.70     73.05 o 
  17  13   7        8.33       30.06     70.13 o 
   0  14   7       27.35       32.02     64.04 o 
   1  14   7       41.67       33.75     67.52 o 
   2  14   7      180.10      248.93     69.55 o 
   3  14   7        1.89       45.77     70.42 o 
   4  14   7      131.50      166.04     65.73 o 
   5  14   7        2.33       62.66     69.63 o 
   6  14   7       93.18      181.08     71.01 o 
   7  14   7       14.04      112.49     68.95 o 
   8  14   7      678.85      760.86     88.65 o 
   9  14   7       33.66       70.98     74.72 o 
  10  14   7       21.21       15.01     75.06 o 
  11  14   7       46.68       44.97     78.68 o 
  12  14   7       25.17       11.16     70.64 o 
  13  14   7       40.25       62.32     73.32 o 
  14  14   7       20.83       43.10     71.83 o 
  15  14   7        0.92       10.48     69.87 o 
   1  15   7       60.69      126.43     70.66 o 
   2  15   7      526.15      611.85     83.76 o 
   3  15   7      170.98      146.41     80.17 o 
   4  15   7      361.21      343.58     78.23 o 
   5  15   7      200.82      265.92     78.41 o 
   6  15   7      715.98      843.89     86.82 o 
   7  15   7       16.59      113.63     71.02 o 
   8  15   7       25.64       75.97     75.97 o 
   9  15   7        0.35       47.60     69.57 o 
  10  15   7       92.50       44.16     73.60 o 
  11  15   7        7.75       14.69     69.75 o 
  12  15   7       17.68       76.36     76.36 o 
  13  15   7        0.12      132.35     67.97 o 
   0  16   7       97.22      149.89     71.53 o 
   1  16   7       40.37       25.79     77.37 o 
   2  16   7        1.54       47.08     68.83 o 
   3  16   7      193.29      210.38     75.88 o 
   4  16   7      129.49      197.13     73.50 o 
   5  16   7       89.92       36.66     76.65 o 
   6  16   7       57.38       54.23     71.17 o 
   7  16   7       12.21       72.78     72.78 o 
   8  16   7       13.83       70.68     74.21 o 
   9  16   7       14.15      132.41     71.57 o 
  10  16   7       10.43       89.87     71.90 o 
  11  16   7        1.93       28.66     68.08 o 
   1  17   7        0.06       29.17     80.22 o 
   2  17   7       18.64       50.40     72.01 o 
   3  17   7       12.03       81.82     68.18 o 
   4  17   7        3.60       68.80     65.53 o 
   5  17   7       17.62       68.26     68.26 o 
   6  17   7       27.13      102.27     72.58 o 
   7  17   7        0.81      121.45     70.84 o 
   8  17   7        0.10       13.77     72.25 o 
   0   0   8     2553.90     3089.11    115.79 o 
   1   0   8   112318.62   113872.02   2121.15 o 
   2   0   8     1362.41     1660.29     82.03 o 
   3   0   8    13148.53    13294.36    163.33 o 
   4   0   8      756.93      909.98     55.78 o 
   5   0   8      377.81      410.80     44.87 o 
   6   0   8       83.32      100.65     38.18 o 
   7   0   8     1018.73     1012.90     63.08 o 
   8   0   8       76.95      141.59     46.02 o 
   9   0   8        1.36        7.14     42.87 o 
  10   0   8      516.11      536.68     57.63 o 
  11   0   8      794.38      897.22     69.02 o 
  12   0   8       73.93       80.63     54.98 o 
  13   0   8        0.24       55.51     55.51 o 
  14   0   8       78.01       59.82     59.82 o 
  15   0   8     1765.53     1917.94     98.16 o 
  16   0   8       38.38        7.61     72.35 o 
  17   0   8      340.45      260.42     76.60 o 
  18   0   8      417.04      287.55     76.68 o 
  19   0   8      289.18      156.28     76.24 o 
  20   0   8      132.98      176.40     75.07 o 
  21   0   8      149.50      156.83     62.01 o 
  22   0   8        8.25        3.48     69.66 o 
  23   0   8       31.70      130.01     65.01 o 
   1   1   8        4.47        4.59      1.32 o 
   2   1   8       56.25      136.76     53.18 o 
   3   1   8      423.70      454.13     50.46 o 
   4   1   8      384.50      293.31     53.00 o 
   5   1   8      414.00      365.11     46.08 o 
   6   1   8       23.92        3.58     35.85 o 
   7   1   8        3.98        7.25     36.26 o 
   8   1   8      156.03      117.00     47.52 o 
   9   1   8      199.52      213.35     47.82 o 
  10   1   8       74.11       62.82     51.73 o 
  11   1   8      779.74      916.62     70.51 o 
  12   1   8        2.40       41.02     59.65 o 
  13   1   8      529.75      565.88     67.46 o 
  14   1   8      364.26      301.48     67.83 o 
  15   1   8      515.89      609.96     79.56 o 
  16   1   8      172.49      182.58     72.27 o 
  17   1   8       12.46       22.85     72.36 o 
  18   1   8        0.93       60.73     72.12 o 
  19   1   8      162.70      225.38     75.13 o 
  20   1   8        6.84       33.14     73.63 o 
  21   1   8      176.25      110.38     74.77 o 
  22   1   8        0.70       10.16     67.68 o 
  23   1   8      102.87       75.43     69.14 o 
   0   2   8      143.88       87.35     54.07 o 
   1   2   8      324.03      300.22     52.74 o 
   2   2   8      180.35      224.82     49.53 o 
   3   2   8      381.77      378.65     43.70 o 
   4   2   8       27.24       21.58     35.97 o 
   5   2   8       67.13      108.75     36.25 o 
   6   2   8       63.06       61.92     19.88 o 
   7   2   8       25.89       81.81     37.19 o 
   8   2   8      437.21      423.51     56.21 o 
   9   2   8      242.71      229.67     52.71 o 
  10   2   8        0.41       26.42     49.07 o 
  11   2   8      384.02      355.47     56.72 o 
  12   2   8       19.30       34.10     53.03 o 
  13   2   8       76.97       41.77     53.15 o 
  14   2   8        0.31       60.89     60.89 o 
  15   2   8        4.44       64.83     64.83 o 
  16   2   8      210.69      324.27     68.67 o 
  17   2   8      616.32      696.36     87.52 o 
  18   2   8      191.57      279.52     79.32 o 
  19   2   8     1254.80     1269.60    100.53 o 
  20   2   8        9.30       21.79     76.30 o 
  21   2   8      111.77       83.97     76.96 o 
  22   2   8        8.14       39.71     66.19 o 
  23   2   8       46.96       67.27     67.27 o 
   1   3   8        9.05        8.14     40.70 o 
   2   3   8        4.21       38.29     38.29 o 
   3   3   8       67.99      154.28     36.73 o 
   4   3   8        0.18       25.50     36.44 o 
   5   3   8      168.28      268.82     40.51 o 
   6   3   8      378.22      317.84     48.61 o 
   7   3   8      608.67      620.99     60.58 o 
   8   3   8       84.49       61.07     49.61 o 
   9   3   8       92.68       72.81     53.64 o 
  10   3   8       31.66       53.73     46.06 o 
  11   3   8      892.40     1067.40     72.96 o 
  12   3   8      163.25      153.59     57.59 o 
  13   3   8      234.91      357.14     65.29 o 
  14   3   8       18.07      103.68     57.59 o 
  15   3   8       60.38      138.13     61.39 o 
  16   3   8      278.12      290.84     68.89 o 
  17   3   8       11.38       76.09     72.28 o 
  18   3   8        0.19       30.10     75.27 o 
  19   3   8      229.89      140.40     77.59 o 
  20   3   8        0.01       14.37     68.22 o 
  21   3   8        7.62       34.42     65.40 o 
  22   3   8       55.41      165.25     68.04 o 
  23   3   8        6.93       38.72     59.57 o 
   0   4   8      237.77      305.65     50.25 o 
   1   4   8      479.71      574.28     52.95 o 
   2   4   8       14.68       19.18     38.38 o 
   3   4   8     3924.16     3581.75     99.70 o 
   4   4   8      926.23      759.87     62.41 o 
   5   4   8      538.77      546.42     55.75 o 
   6   4   8      415.37      412.00     52.92 o 
   7   4   8     1976.95     1796.87     84.28 o 
   8   4   8      518.22      525.52     61.82 o 
   9   4   8     4258.22     4361.49    120.29 o 
  10   4   8       54.92       38.85     62.16 o 
  11   4   8        2.12       42.73     50.49 o 
  12   4   8       28.46       19.40     58.20 o 
  13   4   8       30.38       38.75     58.11 o 
  14   4   8       96.28      135.34     58.00 o 
  15   4   8      162.59      146.47     69.39 o 
  16   4   8       71.46       38.34     69.02 o 
  17   4   8      161.38      171.00     72.20 o 
  18   4   8       75.49       14.98     71.17 o 
  19   4   8       22.60       95.25     69.61 o 
  20   4   8      232.73      223.36     74.45 o 
  21   4   8       50.24       40.59     64.28 o 
  22   4   8        0.11       44.35     63.37 o 
  23   4   8        0.52       28.96     60.81 o 
   1   5   8     1026.57     1089.15     65.02 o 
   2   5   8      713.74      794.36     61.40 o 
   3   5   8       88.21       48.07     44.38 o 
   4   5   8      127.78      154.60     47.85 o 
   5   5   8      779.54      738.82     63.44 o 
   6   5   8       30.64       72.18     45.59 o 
   7   5   8      415.66      462.64     57.83 o 
   8   5   8      103.20       85.62     50.60 o 
   9   5   8       73.59       97.79     54.76 o 
  10   5   8      138.19      144.95     54.84 o 
  11   5   8      119.08      195.78     54.81 o 
  12   5   8       31.00       66.45     58.63 o 
  13   5   8      605.00      592.57     77.97 o 
  14   5   8      525.90      609.83     73.80 o 
  15   5   8       29.82       19.32     65.69 o 
  16   5   8       35.52       11.51     69.01 o 
  17   5   8      437.95      443.22     87.13 o 
  18   5   8       20.82      122.80     70.71 o 
  19   5   8      419.78      333.56     83.39 o 
  20   5   8       14.16       13.98     66.38 o 
  21   5   8        2.66       66.34     66.34 o 
  22   5   8        0.42       64.89     64.89 o 
   0   6   8        7.77        8.38      2.17 o 
   1   6   8       61.31       48.55     48.55 o 
   2   6   8       71.08       22.97     45.95 o 
   3   6   8       12.21      110.78     44.32 o 
   4   6   8        3.05       44.12     44.12 o 
   5   6   8      257.24      223.69     44.74 o 
   6   6   8        3.39       26.59     45.60 o 
   7   6   8      174.18       84.94     54.05 o 
   8   6   8       20.55       31.23     54.65 o 
   9   6   8        0.70       23.56     51.05 o 
  10   6   8      101.41       98.38     59.03 o 
  11   6   8       40.82       94.41     59.01 o 
  12   6   8       18.88      129.55     58.89 o 
  13   6   8      254.09      160.38     70.41 o 
  14   6   8       39.43       70.06     70.06 o 
  15   6   8      500.25      699.39     85.01 o 
  16   6   8       29.97       68.84     76.48 o 
  17   6   8      462.42      384.29     82.88 o 
  18   6   8       26.20       22.13     73.76 o 
  19   6   8      103.81       89.47     71.58 o 
  20   6   8        8.35       68.65     68.65 o 
  21   6   8       23.76        6.49     68.09 o 
  22   6   8        0.78        6.01     66.05 o 
   1   7   8        3.60       48.25     52.26 o 
   2   7   8       80.81       45.77     49.58 o 
   3   7   8      575.92      478.22     58.86 o 
   4   7   8       35.28       43.91     47.56 o 
   5   7   8       28.83        7.43     44.53 o 
   6   7   8        6.63      121.10     49.20 o 
   7   7   8       41.49      134.80     50.07 o 
   8   7   8      203.57      249.57     58.49 o 
   9   7   8      264.82      192.47     62.85 o 
  10   7   8       55.64       23.63     59.10 o 
  11   7   8      977.50     1217.58     86.69 o 
  12   7   8       64.84       23.59     70.77 o 
  13   7   8        6.04       62.63     66.55 o 
  14   7   8        3.59       23.33     70.01 o 
  15   7   8      231.06      131.03     73.22 o 
  16   7   8       16.96       91.31     68.49 o 
  17   7   8      267.16      407.29     78.46 o 
  18   7   8       57.52       47.37     76.52 o 
  19   7   8       10.30       70.42     70.42 o 
  20   7   8        7.94       30.25     67.22 o 
  21   7   8        0.90       31.57     66.29 o 
   0   8   8        9.28        0.00     60.45 o 
   1   8   8      982.56     1029.57     75.83 o 
   2   8   8       30.34       22.77     53.13 o 
   3   8   8      173.49      197.54     47.55 o 
   4   8   8       64.10       79.93     50.86 o 
   5   8   8       28.15       55.23     51.54 o 
   6   8   8       20.39        3.76     52.59 o 
   7   8   8       37.43        7.66     53.60 o 
   8   8   8       86.83       46.59     62.13 o 
   9   8   8        7.29       50.91     54.83 o 
  10   8   8       36.00      102.26     62.93 o 
  11   8   8     1064.41      885.44     90.51 o 
  12   8   8      123.75       43.19     78.52 o 
  13   8   8      102.46      183.60     70.32 o 
  14   8   8       29.51       77.52     77.52 o 
  15   8   8      109.93      172.49     76.66 o 
  16   8   8        4.07       75.48     75.48 o 
  17   8   8       23.45       77.58     77.58 o 
  18   8   8       74.79       32.31     75.37 o 
  19   8   8       41.28       65.59     72.49 o 
  20   8   8        1.06       19.66     68.82 o 
  21   8   8        1.25       12.24     64.25 o 
   1   9   8      746.96      775.91     71.26 o 
   2   9   8      320.97      369.91     56.62 o 
   3   9   8        5.11       39.98     50.87 o 
   4   9   8      423.44      338.47     64.82 o 
   5   9   8     1026.97      987.53     69.24 o 
   6   9   8      117.18      122.73     59.51 o 
   7   9   8      648.06      436.40     75.90 o 
   8   9   8       42.30      161.90     61.68 o 
   9   9   8       18.54       42.85     62.31 o 
  10   9   8       56.54       46.99     66.56 o 
  11   9   8      392.26      348.81     74.47 o 
  12   9   8      139.51       89.92     78.19 o 
  13   9   8      431.21      373.17     85.52 o 
  14   9   8        7.56       23.11     77.03 o 
  15   9   8      210.54      266.05     79.81 o 
  16   9   8        2.14       11.20     78.36 o 
  17   9   8      388.09      218.42     91.01 o 
  18   9   8      103.16       52.82     77.47 o 
  19   9   8        3.45       50.55     67.41 o 
  20   9   8        0.02       28.63     66.80 o 
   0  10   8       20.03       70.35     50.79 o 
   1  10   8       75.54       58.89     54.96 o 
   2  10   8       27.21       41.29     52.54 o 
   3  10   8        1.68       21.64     50.50 o 
   4  10   8       58.29      121.16     49.88 o 
   5  10   8      116.18       97.19     53.99 o 
   6  10   8        4.60       22.04     55.10 o 
   7  10   8       54.22       93.79     63.78 o 
   8  10   8        6.71       11.45     64.89 o 
   9  10   8        9.33        7.72     65.66 o 
  10  10   8       17.54       62.18     69.96 o 
  11  10   8       59.34       73.97     70.07 o 
  12  10   8      100.29       34.95     77.67 o 
  13  10   8      472.49      628.73     92.57 o 
  14  10   8       41.50       41.97     80.12 o 
  15  10   8      139.69      293.02     78.88 o 
  16  10   8        0.13       11.03     77.22 o 
  17  10   8      392.59      207.25     89.33 o 
  18  10   8       20.37       10.32     72.25 o 
  19  10   8        4.69       72.05     72.05 o 
   1  11   8        6.42       15.58     58.40 o 
   2  11   8       26.55       33.60     55.99 o 
   3  11   8      257.75      289.92     60.85 o 
   4  11   8        8.23      112.74     52.85 o 
   5  11   8       43.71       42.60     56.80 o 
   6  11   8       63.85      148.45     61.56 o 
   7  11   8      150.84      144.35     66.63 o 
   8  11   8      134.88        0.00     71.65 o 
   9  11   8       90.07      114.61     68.77 o 
  10  11   8       13.71       42.34     76.98 o 
  11  11   8       24.78       19.28     73.28 o 
  12  11   8        0.49       34.62     73.07 o 
  13  11   8       79.50      251.87     68.69 o 
  14  11   8       13.90       79.12     79.12 o 
  15  11   8      100.28      229.42     74.01 o 
  16  11   8        2.87       25.27     75.80 o 
  17  11   8      108.08       48.89     73.35 o 
  18  11   8        0.42       40.16     66.93 o 
   0  12   8       61.70       15.12     64.23 o 
   1  12   8       43.53      119.71     61.78 o 
   2  12   8       41.20       77.98     59.41 o 
   3  12   8      324.66      319.61     63.93 o 
   4  12   8      184.95      198.38     62.65 o 
   5  12   8      652.25      737.72     80.42 o 
   6  12   8       57.67      192.38     64.13 o 
   7  12   8     1106.16     1034.87     91.09 o 
   8  12   8      190.39       59.47     81.77 o 
   9  12   8     1712.95     1960.70    105.58 o 
  10  12   8        6.91       53.22     83.64 o 
  11  12   8      833.51      777.31     95.25 o 
  12  12   8        5.03       79.74     79.74 o 
  13  12   8      585.68      511.85     90.33 o 
  14  12   8        2.69       25.95     81.58 o 
  15  12   8      255.08      363.09     87.14 o 
  16  12   8        6.62        7.06     74.09 o 
  17  12   8        4.65       57.78     74.77 o 
   1  13   8      527.25      463.44     80.43 o 
   2  13   8      199.25      299.29     73.90 o 
   3  13   8      494.60      503.81     77.51 o 
   4  13   8       13.49       68.72     68.72 o 
   5  13   8       23.49       41.27     65.35 o 
   6  13   8       20.85      164.46     62.99 o 
   7  13   8       13.38      125.31     64.44 o 
   8  13   8       20.30       98.70     69.46 o 
   9  13   8       17.90       77.95     77.95 o 
  10  13   8        4.90       78.65     78.65 o 
  11  13   8      105.52       52.55     82.58 o 
  12  13   8        7.73       52.33     78.50 o 
  13  13   8        0.87       77.68     77.68 o 
  14  13   8       34.64      101.81     72.72 o 
  15  13   8       13.54       14.20     78.06 o 
   0  14   8       15.72      116.66     61.98 o 
   1  14   8        0.06       18.99     68.38 o 
   2  14   8      202.07      227.99     73.55 o 
   3  14   8        0.00       17.47     62.91 o 
   4  14   8       17.85       27.11     64.40 o 
   5  14   8      306.51      189.17     77.69 o 
   6  14   8        0.24       24.02     68.62 o 
   7  14   8       49.44      119.35     66.70 o 
   8  14   8      164.55      218.80     75.32 o 
   9  14   8       47.37       47.39     72.91 o 
  10  14   8        2.69       73.60     73.60 o 
  11  14   8       55.40       47.92     73.74 o 
  12  14   8        1.58       80.68     80.68 o 
  13  14   8       12.35       54.33     76.06 o 
  14  14   8        1.87      159.77     67.46 o 
   1  15   8        3.56       79.09     79.09 o 
   2  15   8       65.25       80.49     80.49 o 
   3  15   8      134.28      214.85     69.31 o 
   4  15   8        1.05        6.68     70.14 o 
   5  15   8      137.95      212.03     72.88 o 
   6  15   8       37.68       20.14     73.86 o 
   7  15   8        0.61       75.53     75.53 o 
   8  15   8        0.58        3.51     77.23 o 
   9  15   8        0.27       14.28     71.40 o 
  10  15   8        0.16       14.42     64.87 o 
  11  15   8        0.04       25.26     75.78 o 
   0  16   8        8.99       80.62     66.61 o 
   1  16   8      130.56      108.22     70.90 o 
   2  16   8       49.00       21.83     76.42 o 
   3  16   8        0.84       34.34     68.68 o 
   4  16   8       11.85        0.00     65.76 o 
   5  16   8       32.31       22.70     71.35 o 
   6  16   8       80.87       91.78     72.11 o 
   7  16   8        3.55        3.35     67.00 o 
   8  16   8        0.28       61.67     65.09 o 
   9  16   8        0.08        3.48     76.66 o 
   1  17   8       23.69       81.24     81.24 o 
   2  17   8        2.94       65.10     72.34 o 
   3  17   8       22.36      163.14     71.37 o 
   4  17   8       68.79       54.92     74.30 o 
   1   1   9     1454.49     1555.17     88.86 o 
   2   1   9       15.15       26.58     53.15 o 
   3   1   9     3064.09     2900.20     96.44 o 
   4   1   9     2061.94     1910.12     79.58 o 
   5   1   9      331.01      303.14     48.23 o 
   6   1   9       44.38       62.62     41.75 o 
   7   1   9        1.88       21.17     42.35 o 
   8   1   9      239.67      343.20     46.47 o 
   9   1   9      230.39      216.82     54.21 o 
  10   1   9      210.73      222.34     54.67 o 
  11   1   9       26.92       28.92      8.57 o 
  12   1   9      132.60       62.80     59.11 o 
  13   1   9      118.63      113.30     34.79 o 
  14   1   9       30.94       78.45     59.78 o 
  15   1   9       13.62       45.03     63.79 o 
  16   1   9       56.05       71.45     63.94 o 
  17   1   9       76.71      116.46     75.14 o 
  18   1   9      210.68      160.58     78.42 o 
  19   1   9       15.08        3.69     73.70 o 
  20   1   9      287.98      280.83     75.60 o 
  21   1   9       17.48       10.41     76.35 o 
  22   1   9        8.07       62.45     65.74 o 
   0   2   9        4.09       16.57     53.85 o 
   1   2   9      527.39      433.90     60.82 o 
   2   2   9      553.91      502.19     60.87 o 
   3   2   9      105.44      118.61     46.72 o 
   4   2   9       71.44       31.53     42.04 o 
   5   2   9      136.03       91.12     45.56 o 
   6   2   9       55.63      110.04     42.60 o 
   7   2   9       17.32       86.49     39.65 o 
   8   2   9        0.12       43.82     43.82 o 
   9   2   9       21.52       95.88     44.25 o 
  10   2   9       45.52       11.15     51.99 o 
  11   2   9      517.49      459.07     67.18 o 
  12   2   9        0.05        7.50     56.20 o 
  13   2   9       96.01      172.89     60.14 o 
  14   2   9        5.96        3.77     60.28 o 
  15   2   9       22.48       67.88     60.33 o 
  16   2   9        4.37       11.30     67.80 o 
  17   2   9        0.70        3.75     67.49 o 
  18   2   9      109.05      133.65     77.95 o 
  19   2   9      141.22       54.73     80.26 o 
  20   2   9        7.70       63.89     67.44 o 
  21   2   9        9.38       34.06     68.11 o 
  22   2   9       25.55       70.62     70.62 o 
   1   3   9        1.25       20.37     44.82 o 
   2   3   9      289.04      229.32     53.50 o 
   3   3   9       27.44       68.79     43.45 o 
   4   3   9       39.80      131.00     38.95 o 
   5   3   9      386.42      344.42     53.26 o 
   6   3   9       26.08      100.87     43.23 o 
   7   3   9       84.31      109.83     47.59 o 
   8   3   9      159.89      178.09     55.65 o 
   9   3   9       55.68       71.17     52.44 o 
  10   3   9        0.03       52.76     52.76 o 
  11   3   9        3.95       56.75     56.75 o 
  12   3   9        0.29       45.51     56.88 o 
  13   3   9      254.04      155.67     68.34 o 
  14   3   9      133.15      117.69     64.54 o 
  15   3   9      294.83      481.40     72.02 o 
  16   3   9        2.01       90.59     67.95 o 
  17   3   9      487.50      546.81     89.88 o 
  18   3   9      309.53      336.26     81.29 o 
  19   3   9       24.32        3.62     79.58 o 
  20   3   9      145.26      140.18     77.10 o 
  21   3   9      115.61      284.57     77.00 o 
  22   3   9        2.00        9.42     65.93 o 
   0   4   9      304.94      276.39     58.62 o 
   1   4   9       80.91       85.76     49.01 o 
   2   4   9      352.36      467.76     53.67 o 
   3   4   9      332.57      305.62     54.57 o 
   4   4   9      120.47      128.31     46.33 o 
   5   4   9       34.35       96.65     42.96 o 
   6   4   9      405.37      476.30     58.17 o 
   7   4   9      717.52      684.23     66.58 o 
   8   4   9      314.56      326.30     63.76 o 
   9   4   9        7.84        7.57     56.81 o 
  10   4   9      722.22      704.95     72.40 o 
  11   4   9       10.17       57.34     61.17 o 
  12   4   9      104.45      111.02     61.24 o 
  13   4   9      620.74      635.29     76.54 o 
  14   4   9      120.25      122.23     64.94 o 
  15   4   9        9.55      152.21     68.50 o 
  16   4   9       55.84       26.45     71.81 o 
  17   4   9        0.17       41.12     78.51 o 
  18   4   9       44.43       36.76     73.53 o 
  19   4   9       60.15      146.98     71.71 o 
  20   4   9        0.07        3.45     69.17 o 
  21   4   9        3.64       46.04     65.78 o 
  22   4   9       23.17       82.85     64.43 o 
   1   5   9     1233.03     1412.42     81.65 o 
   2   5   9       44.31        7.68     49.89 o 
   3   5   9      299.82      251.56     54.69 o 
   4   5   9      124.67       17.87     53.61 o 
   5   5   9     1056.26      991.48     68.25 o 
   6   5   9      120.96       40.17     54.78 o 
   7   5   9       31.37       33.47     52.05 o 
   8   5   9      291.97      169.85     60.38 o 
   9   5   9     1232.00     1350.11     83.90 o 
  10   5   9        0.07       61.41     61.41 o 
  11   5   9        9.17       26.95     53.90 o 
  12   5   9        4.34        7.71     57.80 o 
  13   5   9      292.58      273.21     69.27 o 
  14   5   9      138.00       69.03     72.87 o 
  15   5   9       56.61       34.31     68.63 o 
  16   5   9       16.72       49.11     71.77 o 
  17   5   9        0.06       74.52     74.52 o 
  18   5   9        3.60       32.85     73.02 o 
  19   5   9        7.53       56.74     70.93 o 
  20   5   9       23.67      119.23     68.13 o 
  21   5   9       36.48       41.90     67.68 o 
   0   6   9       21.68       41.54     58.15 o 
   1   6   9     1003.82     1025.72     77.34 o 
   2   6   9      280.64      222.35     53.67 o 
   3   6   9      313.50      211.35     54.66 o 
   4   6   9       40.27        0.00     50.01 o 
   5   6   9      339.50      240.56     53.86 o 
   6   6   9      231.41      197.22     54.79 o 
   7   6   9        4.61       14.90     48.38 o 
   8   6   9       33.83       34.04     56.73 o 
   9   6   9        0.96       57.39     57.39 o 
  10   6   9        0.45       65.50     53.93 o 
  11   6   9     1707.80     1944.52    100.51 o 
  12   6   9        5.92       54.14     65.75 o 
  13   6   9      244.67      239.26     73.32 o 
  14   6   9       56.84       57.61     72.98 o 
  15   6   9      538.78      560.22     87.65 o 
  16   6   9       88.07       94.18     79.11 o 
  17   6   9      138.23      140.75     81.48 o 
  18   6   9        9.54      108.50     68.72 o 
  19   6   9        3.87       24.50     73.50 o 
  20   6   9       16.41       13.39     73.61 o 
  21   6   9       49.72      144.88     63.00 o 
   1   7   9      366.79      417.25     64.82 o 
   2   7   9        2.09       45.89     53.52 o 
   3   7   9       18.96       50.88     50.88 o 
   4   7   9        0.17       32.04     46.28 o 
   5   7   9      152.68       67.96     53.65 o 
   6   7   9      102.31      192.86     50.94 o 
   7   7   9      552.72      542.00     66.82 o 
   8   7   9       68.48       52.88     52.88 o 
   9   7   9      409.62      313.63     68.85 o 
  10   7   9       37.02        0.00     65.54 o 
  11   7   9       17.46       11.62     58.04 o 
  12   7   9       55.85      135.48     61.93 o 
  13   7   9      330.39      204.57     77.20 o 
  14   7   9       34.36       65.22     72.90 o 
  15   7   9        7.87       76.00     76.00 o 
  16   7   9      144.11      273.50     67.44 o 
  17   7   9       23.12       55.09     80.80 o 
  18   7   9        5.20       71.47     71.47 o 
  19   7   9        2.50       17.21     75.74 o 
  20   7   9        7.03      114.64     65.51 o 
   0   8   9     1600.32     1416.90     93.65 o 
   1   8   9       21.70       12.09     60.39 o 
   2   8   9      243.27      285.68     64.76 o 
   3   8   9      903.25      752.85     72.39 o 
   4   8   9     1057.88      945.25     74.34 o 
   5   8   9       95.38       49.74     60.39 o 
   6   8   9      414.50      336.15     61.45 o 
   7   8   9       97.62      114.41     55.35 o 
   8   8   9      190.42      150.37     60.15 o 
   9   8   9        0.42       60.99     60.99 o 
  10   8   9      298.59      338.43     73.08 o 
  11   8   9       21.71       54.07     65.66 o 
  12   8   9      121.47       15.46     73.41 o 
  13   8   9      163.61      288.74     69.30 o 
  14   8   9       81.57       15.30     72.62 o 
  15   8   9        6.86       68.01     75.56 o 
  16   8   9      223.90      241.49     81.74 o 
  17   8   9      261.25      334.00     83.50 o 
  18   8   9       75.86       38.71     80.93 o 
  19   8   9       25.51      128.22     74.23 o 
   1   9   9      354.27      415.85     67.98 o 
   2   9   9       15.40      132.73     56.88 o 
   3   9   9       43.23       86.42     54.01 o 
   4   9   9       29.70      126.52     52.72 o 
   5   9   9      526.54      450.70     66.90 o 
   6   9   9       22.93       17.90     57.29 o 
   7   9   9       55.48       10.98     62.19 o 
   8   9   9        2.88       59.70     59.70 o 
   9   9   9       51.19       53.03     68.19 o 
  10   9   9        0.24       65.04     65.04 o 
  11   9   9       10.76       15.38     69.20 o 
  12   9   9      107.78      119.21     73.07 o 
  13   9   9      208.27      294.87     72.76 o 
  14   9   9      172.22      178.43     79.72 o 
  15   9   9        0.74       37.45     78.65 o 
  16   9   9       65.95       18.36     80.80 o 
  17   9   9        2.33       21.45     75.10 o 
  18   9   9       53.09       10.35     75.93 o 
  19   9   9        8.63       26.35     75.76 o 
   0  10   9       37.14      138.78     67.41 o 
   1  10   9      275.83      377.07     71.44 o 
   2  10   9       23.78       49.06     56.62 o 
   3  10   9        0.69       17.90     50.12 o 
   4  10   9       10.83       10.45     52.27 o 
   5  10   9      306.47      264.74     62.70 o 
   6  10   9       56.70       17.69     60.18 o 
   7  10   9      145.74       32.56     65.12 o 
   8  10   9       35.81       18.47     66.49 o 
   9  10   9      494.68      495.66     86.37 o 
  10  10   9        3.06        3.80     72.13 o 
  11  10   9       71.02       49.61     76.34 o 
  12  10   9      132.85      103.06     72.53 o 
  13  10   9        6.27       75.96     75.96 o 
  14  10   9        0.21       78.95     78.95 o 
  15  10   9      255.60      266.43     85.10 o 
  16  10   9       16.35       79.59     79.59 o 
  17  10   9        0.09       73.70     77.22 o 
  18  10   9       19.87      134.87     74.17 o 
   1  11   9      147.78      149.68     66.96 o 
   2  11   9        0.11       11.27     63.86 o 
   3  11   9      175.35      305.96     56.92 o 
   4  11   9       20.27       37.97     58.68 o 
   5  11   9       15.41      103.22     58.49 o 
   6  11   9        0.03       13.98     59.37 o 
   7  11   9        0.77       60.69     64.26 o 
   8  11   9        3.51       36.48     69.32 o 
   9  11   9       17.12       59.40     70.54 o 
  10  11   9      113.51      120.22     67.63 o 
  11  11   9        9.71       64.24     68.02 o 
  12  11   9      203.07      207.80     75.56 o 
  13  11   9       18.07       86.39     75.12 o 
  14  11   9       69.59      122.47     77.93 o 
  15  11   9       70.92       43.73     76.51 o 
  16  11   9       20.84       53.26     74.56 o 
  17  11   9        6.28       24.01     75.45 o 
   0  12   9       89.71       50.04     69.29 o 
   1  12   9       45.08       54.72     66.45 o 
   2  12   9       35.63       67.29     59.82 o 
   3  12   9       17.68       14.14     63.62 o 
   4  12   9        0.12      119.56     54.66 o 
   5  12   9       33.23      105.22     61.10 o 
   6  12   9      176.20      130.67     72.22 o 
   7  12   9      214.65      151.15     77.32 o 
   8  12   9      203.31       57.52     75.49 o 
   9  12   9      121.56       65.92     73.24 o 
  10  12   9       15.12       77.87     77.87 o 
  11  12   9        1.57       55.96     78.34 o 
  12  12   9        8.31       55.93     78.29 o 
  13  12   9      115.01      211.02     77.73 o 
  14  12   9       30.32        3.65     80.32 o 
  15  12   9        8.76       17.87     75.05 o 
   1  13   9       43.73       46.55     73.69 o 
   2  13   9       80.24      126.52     63.26 o 
   3  13   9       23.52      161.52     66.72 o 
   4  13   9      272.86      267.75     67.58 o 
   5  13   9       57.78      143.78     70.22 o 
   6  13   9      490.41      402.31     81.13 o 
   7  13   9       21.16       93.26     72.53 o 
   8  13   9      186.48      173.18     74.22 o 
   9  13   9        0.01       10.81     75.66 o 
  10  13   9       36.05       10.95     76.66 o 
  11  13   9       30.58       11.02     77.12 o 
  12  13   9        0.07       36.68     73.36 o 
  13  13   9      168.69       98.19     80.00 o 
  14  13   9        6.33       10.74     78.70 o 
   0  14   9      181.57      231.10     74.55 o 
   1  14   9        9.55       38.47     73.10 o 
   2  14   9       14.64       59.26     74.07 o 
   3  14   9       32.49       90.66     66.26 o 
   4  14   9       34.40       36.73     70.11 o 
   5  14   9      202.23      279.62     75.66 o 
   6  14   9      191.27      248.80     72.98 o 
   7  14   9        3.73        6.77     67.73 o 
   8  14   9      171.87      131.72     79.72 o 
   9  14   9        7.46       17.67     74.24 o 
  10  14   9       49.36       10.76     75.25 o 
  11  14   9      158.11      288.31     79.28 o 
  12  14   9        9.64        3.60     71.92 o 
   1  15   9       34.43       72.47     72.47 o 
   2  15   9       71.54      106.88     77.38 o 
   3  15   9      145.70       62.30     79.60 o 
   4  15   9      296.60      227.46     82.41 o 
   5  15   9      426.59      394.23     87.25 o 
   6  15   9      120.51      129.95     81.22 o 
   7  15   9      215.94      202.07     72.88 o 
   8  15   9       20.15      125.45     71.20 o 
   9  15   9        0.16      121.08     69.19 o 
   0  16   9        0.28        3.60     71.92 o 
   1  16   9        0.29       22.67     83.13 o 
   2  16   9        0.08       18.32     69.63 o 
   3  16   9       24.01       89.25     68.66 o 
   4  16   9       44.53      185.26     68.25 o 
   5  16   9        3.77       28.52     69.70 o 
   0   0  10      138.31      188.56     77.88 o 
   1   0  10      834.03      846.17     91.25 o 
   2   0  10        5.84       31.42     58.93 o 
   3   0  10      363.98      374.97     58.25 o 
   4   0  10      129.21      103.16     51.58 o 
   5   0  10        0.08       20.09     46.88 o 
   6   0  10       46.99       43.40     43.40 o 
   7   0  10       22.21       84.30     47.20 o 
   8   0  10       43.63       47.91     51.33 o 
   9   0  10      491.57      371.80     62.55 o 
  10   0  10      279.04      310.21     59.92 o 
  11   0  10       20.34      146.43     57.14 o 
  12   0  10       56.39       97.58     65.05 o 
  13   0  10       82.41      171.68     62.10 o 
  14   0  10       10.78       25.81     62.68 o 
  15   0  10      152.35      174.64     70.60 o 
  16   0  10       98.24       70.96     74.70 o 
  17   0  10      139.20      149.58     74.80 o 
  18   0  10      116.69       78.20     78.20 o 
  19   0  10        0.49       51.53     73.61 o 
  20   0  10        0.69       10.80     75.61 o 
  21   0  10        6.27        0.00     72.96 o 
   1   1  10      183.11      246.10     68.58 o 
   2   1  10        1.74       57.05     57.05 o 
   3   1  10      198.84      195.76     53.39 o 
   4   1  10      381.69      262.73     58.01 o 
   5   1  10      367.69      329.81     53.85 o 
   6   1  10      111.31       94.74     47.37 o 
   7   1  10        2.60       41.18     44.61 o 
   8   1  10      564.99      449.83     59.28 o 
   9   1  10      800.44      810.28     67.23 o 
  10   1  10      182.06       93.14     60.90 o 
  11   1  10     1413.74     1360.73     94.10 o 
  12   1  10      125.94      156.94     62.05 o 
  13   1  10        0.57       95.56     55.13 o 
  14   1  10        1.02       59.13     66.52 o 
  15   1  10       95.36       51.93     70.47 o 
  16   1  10       93.15       74.25     70.54 o 
  17   1  10       79.99       70.33     77.73 o 
  18   1  10       47.21      150.48     69.74 o 
  19   1  10       13.77       75.84     75.84 o 
  20   1  10        5.75       73.85     73.85 o 
  21   1  10       44.47       70.94     70.94 o 
   0   2  10      237.96      392.11     70.17 o 
   1   2  10     3694.91     3620.98    121.64 o 
   2   2  10     1764.02     1695.07     83.80 o 
   3   2  10      263.54      203.63     57.15 o 
   4   2  10        0.21       37.84     48.16 o 
   5   2  10      249.15      306.69     47.71 o 
   6   2  10      152.07      147.77     51.55 o 
   7   2  10       55.47      115.19     48.86 o 
   8   2  10     1048.09      872.82     78.06 o 
   9   2  10        3.25       50.37     50.37 o 
  10   2  10       15.44       32.75     58.22 o 
  11   2  10       28.77       80.72     58.71 o 
  12   2  10      427.28      432.04     70.16 o 
  13   2  10        6.46       22.25     59.35 o 
  14   2  10      105.25      137.61     59.50 o 
  15   2  10       56.99       48.38     70.71 o 
  16   2  10      355.09      538.27     77.95 o 
  17   2  10      129.58      191.78     77.44 o 
  18   2  10        1.47      163.94     69.22 o 
  19   2  10       37.73      171.36     71.40 o 
  20   2  10       11.27       20.77     69.24 o 
  21   2  10       41.26       76.14     69.52 o 
   1   3  10      121.35      252.93     61.19 o 
   2   3  10      604.09      608.57     68.90 o 
   3   3  10      295.62      244.40     57.51 o 
   4   3  10        0.93       27.75     45.10 o 
   5   3  10       34.76      110.19     44.76 o 
   6   3  10       37.33       24.35     52.17 o 
   7   3  10      909.27      933.56     67.19 o 
   8   3  10       40.09        7.19     57.54 o 
   9   3  10       42.30       14.59     58.35 o 
  10   3  10        3.37       36.86     51.59 o 
  11   3  10       11.05       11.14     59.40 o 
  12   3  10       64.44       48.50     59.70 o 
  13   3  10       59.66       26.19     63.60 o 
  14   3  10      187.13       44.92     71.12 o 
  15   3  10        0.10       63.51     70.98 o 
  16   3  10       12.92       44.60     66.89 o 
  17   3  10       50.34       84.64     77.27 o 
  18   3  10      100.92      134.04     83.31 o 
  19   3  10      219.07      261.71     81.34 o 
  20   3  10        0.81       75.13     75.13 o 
  21   3  10        1.76       68.27     68.27 o 
   0   4  10      157.88      196.86     58.63 o 
   1   4  10        0.07       28.66     57.33 o 
   2   4  10       59.05       92.21     53.79 o 
   3   4  10      699.76      682.48     65.00 o 
   4   4  10       30.40      125.61     45.35 o 
   5   4  10        1.95       65.88     45.07 o 
   6   4  10        2.37       17.53     49.07 o 
   7   4  10       29.16       42.81     49.93 o 
   8   4  10       84.60       21.78     54.43 o 
   9   4  10       23.11       55.22     55.22 o 
  10   4  10       19.33       14.89     52.07 o 
  11   4  10        2.70       59.94     59.94 o 
  12   4  10       20.31        7.53     60.18 o 
  13   4  10      138.97       56.50     67.80 o 
  14   4  10       81.57      127.91     67.72 o 
  15   4  10      104.71       52.45     74.94 o 
  16   4  10       17.54       70.63     70.63 o 
  17   4  10      396.60      517.56     80.75 o 
  18   4  10      170.65      144.04     82.82 o 
  19   4  10      273.43      357.24     80.55 o 
  20   4  10       22.79       26.94     74.09 o 
   1   5  10       89.70       98.39     57.40 o 
   2   5  10        0.03        3.85     50.04 o 
   3   5  10      278.43      231.68     57.92 o 
   4   5  10        9.92       24.50     48.98 o 
   5   5  10       42.73      100.88     48.70 o 
   6   5  10       82.67       42.23     52.77 o 
   7   5  10        1.45       25.07     53.74 o 
   8   5  10       43.17      102.14     54.72 o 
   9   5  10       21.17       70.36     59.24 o 
  10   5  10       54.10       29.95     59.88 o 
  11   5  10        4.63       64.07     64.07 o 
  12   5  10       21.28       18.91     64.30 o 
  13   5  10       30.68      124.86     64.33 o 
  14   5  10       61.52       22.64     67.93 o 
  15   5  10       75.64       18.75     71.28 o 
  16   5  10        0.10       44.56     70.55 o 
  17   5  10        6.81       43.87     76.77 o 
  18   5  10       49.97       21.44     82.21 o 
  19   5  10      124.00      117.73     76.18 o 
  20   5  10        3.71       53.04     72.94 o 
   0   6  10      110.85       91.83     66.78 o 
   1   6  10     1371.24     1473.95     94.17 o 
   2   6  10      146.52      184.77     61.60 o 
   3   6  10        0.40       21.73     50.69 o 
   4   6  10       20.07        7.00     48.99 o 
   5   6  10       33.42       86.94     48.69 o 
   6   6  10      101.43      112.58     52.77 o 
   7   6  10      128.97      118.30     53.77 o 
   8   6  10      333.29      259.37     62.11 o 
   9   6  10      410.62      389.65     70.51 o 
  10   6  10       23.78       48.80     60.06 o 
  11   6  10       66.10       56.70     60.49 o 
  12   6  10      145.50      163.09     72.07 o 
  13   6  10       17.08       34.13     68.25 o 
  14   6  10        9.96       41.54     71.77 o 
  15   6  10        6.06       63.70     71.20 o 
  16   6  10        0.01       14.81     70.31 o 
  17   6  10       72.63      199.79     72.66 o 
  18   6  10       32.11        0.00     74.33 o 
  19   6  10       64.75       78.51     25.25 o 
   1   7  10       53.06       40.81     65.29 o 
   2   7  10      190.18      211.38     57.65 o 
   3   7  10      503.57      470.02     68.70 o 
   4   7  10       21.21      132.66     52.37 o 
   5   7  10       11.10        3.46     48.53 o 
   6   7  10       93.26      136.76     56.11 o 
   7   7  10      319.61      228.78     64.35 o 
   8   7  10       10.41       65.64     58.34 o 
   9   7  10        2.84        0.00     55.61 o 
  10   7  10       90.17      206.41     67.56 o 
  11   7  10        2.95       34.03     68.07 o 
  12   7  10        6.31       64.48     64.48 o 
  13   7  10        5.04       18.95     68.21 o 
  14   7  10       50.26       37.71     75.41 o 
  15   7  10      167.86      216.57     78.41 o 
  16   7  10       23.24       69.90     77.25 o 
  17   7  10       16.34       57.60     75.60 o 
  18   7  10      133.49       10.49     80.39 o 
  19   7  10       49.01       77.25     70.52 o 
   0   8  10       64.53       61.65     61.65 o 
   1   8  10      208.50      263.96     73.11 o 
   2   8  10       19.17       15.34     61.32 o 
   3   8  10        0.55       57.68     50.47 o 
   4   8  10       29.95      139.04     52.14 o 
   5   8  10      162.49       99.98     62.06 o 
   6   8  10       30.81        6.97     55.76 o 
   7   8  10        6.55       42.65     53.31 o 
   8   8  10        3.42       79.82     61.68 o 
   9   8  10        3.96       14.78     66.48 o 
  10   8  10       16.87       33.68     63.60 o 
  11   8  10       96.07      143.31     71.67 o 
  12   8  10      139.45      102.16     71.89 o 
  13   8  10       49.78       79.33     68.00 o 
  14   8  10        9.59       26.28     75.08 o 
  15   8  10      261.16      289.44     81.63 o 
  16   8  10      155.50      145.85     83.86 o 
  17   8  10       17.13       92.49     78.26 o 
  18   8  10        4.37      113.53     72.24 o 
   1   9  10       76.97       12.12     64.60 o 
   2   9  10        0.44       61.11     61.11 o 
   3   9  10        1.15        3.59     53.86 o 
   4   9  10        0.06       55.29     55.29 o 
   5   9  10       86.25       99.22     58.16 o 
   6   9  10        2.69       24.19     58.75 o 
   7   9  10        7.63       95.16     59.91 o 
   8   9  10       23.69       46.81     61.22 o 
   9   9  10      103.70      150.41     69.71 o 
  10   9  10        8.64       22.31     63.24 o 
  11   9  10       72.87       86.29     78.78 o 
  12   9  10        9.43       37.64     75.28 o 
  13   9  10       29.21       78.86     75.11 o 
  14   9  10        1.54       63.36     81.98 o 
  15   9  10       68.94      165.45     80.88 o 
  16   9  10       20.36      133.31     79.26 o 
  17   9  10      174.68      182.17     80.57 o 
   0  10  10       10.75       60.29     64.30 o 
   1  10  10        8.05       32.09     68.19 o 
   2  10  10       19.57       15.22     64.67 o 
   3  10  10       19.29       46.46     57.18 o 
   4  10  10       20.03       17.16     54.90 o 
   5  10  10       44.35       61.01     61.01 o 
   6  10  10       53.07       61.54     58.12 o 
   7  10  10       57.60      153.40     55.78 o 
   8  10  10      209.73      206.72     67.72 o 
   9  10  10       44.76       10.91     72.70 o 
  10  10  10       43.63       11.07     77.46 o 
  11  10  10      136.21      212.16     70.73 o 
  12  10  10       55.11       26.13     78.40 o 
  13  10  10       86.79        3.72     78.17 o 
  14  10  10       69.04       36.89     81.15 o 
  15  10  10      345.68      384.89     83.51 o 
  16  10  10       16.85       10.65     85.14 o 
   1  11  10      118.14       79.68     75.70 o 
   2  11  10       13.53       18.94     64.40 o 
   3  11  10       41.17       14.23     60.45 o 
   4  11  10       20.23       27.24     61.28 o 
   5  11  10      434.01      476.10     77.11 o 
   6  11  10      161.36      280.23     67.53 o 
   7  11  10      331.76      357.91     72.26 o 
   8  11  10        7.16       42.24     63.36 o 
   9  11  10        9.84      100.60     68.26 o 
  10  11  10      116.00       10.95     80.26 o 
  11  11  10        0.91       14.74     77.33 o 
  12  11  10      135.07      210.50     77.55 o 
  13  11  10       32.25       84.61     77.25 o 
  14  11  10        1.54       43.68     80.05 o 
  15  11  10      135.80      157.23     82.19 o 
   0  12  10        0.36       35.24     66.56 o 
   1  12  10        2.02       35.59     71.20 o 
   2  12  10       56.67      120.68     67.88 o 
   3  12  10        0.01       14.15     63.65 o 
   4  12  10       30.82      182.24     60.75 o 
   5  12  10       18.50       46.37     62.94 o 
   6  12  10       30.91       73.22     66.57 o 
   7  12  10        0.15       23.73     64.41 o 
   8  12  10       17.49       10.40     69.37 o 
   9  12  10        3.23       24.79     74.38 o 
  10  12  10        0.77       61.19     75.57 o 
  11  12  10       24.30       29.07     72.67 o 
  12  12  10        0.18       72.84     80.12 o 
  13  12  10       38.71       76.09     79.71 o 
   1  13  10        0.90       35.33     74.59 o 
   2  13  10        4.17       82.59     67.58 o 
   3  13  10       13.15       24.61     70.33 o 
   4  13  10       42.03       30.08     73.54 o 
   5  13  10        7.72       98.04     68.62 o 
   6  13  10        5.96       29.48     65.51 o 
   7  13  10        0.80        0.00     69.97 o 
   8  13  10       24.65       27.27     74.99 o 
   9  13  10       12.01       52.24     73.14 o 
  10  13  10       22.90      123.92     70.82 o 
  11  13  10        9.15       78.63     75.05 o 
   0  14  10        7.01       68.46     76.06 o 
   1  14  10      135.07      155.78     85.68 o 
   2  14  10       39.86       37.37     78.46 o 
   3  14  10        3.64      115.32     76.87 o 
   4  14  10       76.85      162.10     69.47 o 
   5  14  10      230.89       99.81     70.84 o 
   6  14  10      137.06       99.73     80.43 o 
   7  14  10      423.62      562.12     81.71 o 
   8  14  10       47.13      227.27     73.53 o 
   9  14  10       78.73      153.70     75.14 o 
   1  15  10       70.35      150.59     84.95 o 
   2  15  10       18.74      130.09     74.34 o 
   3  15  10      355.72      253.34     86.76 o 
   4  15  10       19.86       13.08     75.22 o 
   5  15  10      216.95      167.88     72.85 o 
   6  15  10        1.78       81.98     66.22 o 
   1   1  11     1257.19     1455.34     96.75 o 
   2   1  11      368.79      404.36     72.48 o 
   3   1  11        2.36        3.56     57.00 o 
   4   1  11        5.80       60.95     50.79 o 
   5   1  11       11.09       13.24     49.63 o 
   6   1  11       85.22       69.41     49.58 o 
   7   1  11      333.79      337.75     56.85 o 
   8   1  11      113.05      193.82     57.81 o 
   9   1  11      487.72      480.81     65.73 o 
  10   1  11       12.94       49.18     66.74 o 
  11   1  11       12.02       60.50     60.50 o 
  12   1  11      129.53       39.57     75.52 o 
  13   1  11        7.03        3.63     65.29 o 
  14   1  11       15.11       69.32     69.32 o 
  15   1  11       13.67        3.66     73.21 o 
  16   1  11       40.43       36.60     73.19 o 
  17   1  11      161.11      324.16     76.48 o 
  18   1  11        8.92       54.04     68.46 o 
  19   1  11       66.24       42.42     74.24 o 
  20   1  11       48.29      164.72     72.06 o 
   0   2  11       32.80       12.35     69.96 o 
   1   2  11       13.78       60.84     77.07 o 
   2   2  11      661.36      680.09     72.60 o 
   3   2  11       60.21      107.06     57.09 o 
   4   2  11      275.95      285.80     57.84 o 
   5   2  11       62.76       76.72     50.04 o 
   6   2  11       56.62       80.20     46.78 o 
   7   2  11      112.17      145.63     54.19 o 
   8   2  11       65.71       37.91     55.14 o 
   9   2  11       10.32        3.50     52.57 o 
  10   2  11      227.75      288.03     67.57 o 
  11   2  11       84.29      161.89     64.76 o 
  12   2  11      507.63      486.29     76.21 o 
  13   2  11       47.46      208.11     65.72 o 
  14   2  11       41.03       65.94     69.60 o 
  15   2  11       50.52       29.32     69.63 o 
  16   2  11        0.02       73.05     69.40 o 
  17   2  11        4.00       39.85     68.83 o 
  18   2  11       70.39       10.72     78.54 o 
  19   2  11        0.07       90.72     73.27 o 
   1   3  11      876.04      902.89     89.88 o 
   2   3  11      647.64      610.63     76.81 o 
   3   3  11      108.45      211.66     57.40 o 
   4   3  11      183.97      226.03     54.80 o 
   5   3  11      275.89      343.03     60.54 o 
   6   3  11        0.69        3.38     47.22 o 
   7   3  11        0.15       65.02     51.33 o 
   8   3  11        7.43       27.86     48.77 o 
   9   3  11       51.40        7.09     60.23 o 
  10   3  11       44.76       61.09     61.09 o 
  11   3  11       30.80       65.37     65.37 o 
  12   3  11        6.04       32.93     65.87 o 
  13   3  11        0.16       25.73     66.17 o 
  14   3  11        7.24       44.18     69.94 o 
  15   3  11       72.28       51.42     73.47 o 
  16   3  11       23.82       76.67     76.67 o 
  17   3  11      124.94      151.62     75.81 o 
  18   3  11       94.68      117.01     74.46 o 
  19   3  11       29.00       75.94     75.94 o 
   0   4  11       37.20       50.28     62.85 o 
   1   4  11       98.58      135.52     65.71 o 
   2   4  11      208.75      165.89     65.58 o 
   3   4  11      275.37      266.69     64.88 o 
   4   4  11      140.82      141.55     41.85 o 
   5   4  11      789.29      764.42     71.02 o 
   6   4  11        7.11       84.87     54.32 o 
   7   4  11       63.30       27.57     55.13 o 
   8   4  11       14.72       59.66     59.66 o 
   9   4  11      528.88      392.74     67.84 o 
  10   4  11       21.01       65.18     65.18 o 
  11   4  11      117.81       32.93     65.86 o 
  12   4  11        0.37       44.21     58.93 o 
  13   4  11      112.19      140.43     66.52 o 
  14   4  11       33.13       66.51     70.20 o 
  15   4  11       15.55       66.24     69.92 o 
  16   4  11       37.81      149.58     72.97 o 
  17   4  11        1.59       86.33     68.35 o 
  18   4  11        2.59       52.82     73.95 o 
  19   4  11       17.92       44.40     75.14 o 
   1   5  11       41.48       49.41     61.75 o 
   2   5  11       11.42       61.90     61.90 o 
   3   5  11        5.23       32.53     57.83 o 
   4   5  11       15.89       44.87     55.24 o 
   5   5  11      426.55      447.76     61.06 o 
   6   5  11       58.23       34.06     57.89 o 
   7   5  11       37.26      110.65     51.87 o 
   8   5  11        2.72        7.05     52.85 o 
   9   5  11        8.37       64.55     64.55 o 
  10   5  11       39.47       21.82     61.85 o 
  11   5  11       89.84        7.35     66.17 o 
  12   5  11       41.58       11.10     66.59 o 
  13   5  11       11.60       11.13     70.45 o 
  14   5  11       71.71      129.58     70.35 o 
  15   5  11        1.25       73.61     73.61 o 
  16   5  11        7.85       61.89     80.09 o 
  17   5  11       40.58        7.16     78.74 o 
  18   5  11       33.72       31.43     80.32 o 
   0   6  11      369.16      494.74     79.66 o 
   1   6  11      114.38      119.42     69.99 o 
   2   6  11      109.53       42.60     61.96 o 
   3   6  11       48.78       21.71     57.89 o 
   4   6  11       81.30       65.63     62.17 o 
   5   6  11       16.73       16.96     54.28 o 
   6   6  11       12.84       61.28     51.07 o 
   7   6  11       76.42      131.41     55.33 o 
   8   6  11        0.35        7.06     59.94 o 
   9   6  11       10.01       17.95     61.05 o 
  10   6  11        0.16       58.32     61.97 o 
  11   6  11        7.01       73.67     73.67 o 
  12   6  11      232.68      174.18     74.12 o 
  13   6  11        6.65        0.00     70.53 o 
  14   6  11        1.44       77.73     77.73 o 
  15   6  11       23.02       36.74     77.14 o 
  16   6  11       20.25       29.01     76.13 o 
  17   6  11       59.82       53.32     78.19 o 
  18   6  11       54.93      114.05     79.49 o 
   1   7  11      214.46      180.82     73.97 o 
   2   7  11      550.27      495.33     81.26 o 
   3   7  11      166.78      184.40     65.08 o 
   4   7  11        7.86       17.24     51.73 o 
   5   7  11      175.57      172.58     57.53 o 
   6   7  11       79.23        0.00     57.71 o 
   7   7  11        4.62        0.00     55.17 o 
   8   7  11       17.91       38.70     59.81 o 
   9   7  11        4.39       25.09     64.54 o 
  10   7  11      243.00      174.79     72.83 o 
  11   7  11       26.45       95.71     66.27 o 
  12   7  11       27.00       44.44     70.37 o 
  13   7  11        0.01        3.71     74.15 o 
  14   7  11        2.90       77.54     77.54 o 
  15   7  11       37.61      146.32     76.81 o 
  16   7  11        4.74        7.20     82.83 o 
  17   7  11       15.02       70.41     73.93 o 
   0   8  11        6.60       66.32     66.32 o 
   1   8  11      916.74      827.11     94.18 o 
   2   8  11       20.17       30.90     65.66 o 
   3   8  11       57.19       36.08     61.34 o 
   4   8  11      148.10       89.38     58.44 o 
   5   8  11      158.20      148.19     53.88 o 
   6   8  11        1.75       27.01     60.76 o 
   7   8  11      322.82      253.73     68.57 o 
   8   8  11        0.01       14.00     59.49 o 
   9   8  11       10.60       67.82     67.82 o 
  10   8  11        6.37       72.56     65.31 o 
  11   8  11      107.75       66.04     80.71 o 
  12   8  11        5.31       22.15     77.51 o 
  13   8  11        5.84       81.24     81.24 o 
  14   8  11      185.32      194.71     80.82 o 
  15   8  11      100.15       94.45     76.29 o 
  16   8  11        4.03       78.49     78.49 o 
   1   9  11        7.32        8.15     69.28 o 
   2   9  11        0.57       34.66     65.48 o 
   3   9  11        2.14       61.16     61.16 o 
   4   9  11       17.19       47.90     58.16 o 
   5   9  11        2.84       63.57     63.57 o 
   6   9  11       97.08      117.23     60.30 o 
   7   9  11      170.31      197.26     61.22 o 
   8   9  11        0.85       65.98     65.98 o 
   9   9  11        3.16       70.89     70.89 o 
  10   9  11       87.36       14.43     72.10 o 
  11   9  11        0.70        7.30     76.58 o 
  12   9  11      160.62      165.10     73.38 o 
  13   9  11       21.71      150.40     73.37 o 
  14   9  11      108.20       21.86     83.83 o 
  15   9  11       33.45       79.13     75.53 o 
   0  10  11       72.41        4.07     77.31 o 
   1  10  11       22.88       60.78     68.89 o 
   2  10  11      195.81      295.57     69.09 o 
   3  10  11       80.76       50.18     64.51 o 
   4  10  11       41.59       81.64     61.23 o 
   5  10  11       56.19       79.65     63.06 o 
   6  10  11       23.54      106.15     66.34 o 
   7  10  11       91.67        0.00     70.68 o 
   8  10  11      119.14      140.93     72.18 o 
   9  10  11       23.51       17.55     70.21 o 
  10  10  11       19.82       17.86     75.01 o 
  11  10  11        0.62       75.92     75.92 o 
  12  10  11      269.58      301.84     83.64 o 
  13  10  11       24.43      152.60     76.30 o 
  14  10  11       25.30       75.70     75.70 o 
   1  11  11       39.92       40.27     72.49 o 
   2  11  11        5.65        7.65     68.83 o 
   3  11  11       82.51      206.98     60.67 o 
   4  11  11       14.20       16.89     64.20 o 
   5  11  11       69.69       88.75     62.46 o 
   6  11  11       35.21       22.95     59.02 o 
   7  11  11        0.81       66.48     66.48 o 
   8  11  11        0.78       47.52     64.49 o 
   9  11  11       39.84       62.43     76.30 o 
  10  11  11       25.91       45.90     77.69 o 
  11  11  11      186.99      421.83     85.79 o 
  12  11  11        2.16       57.52     82.67 o 
  13  11  11      233.52      118.41     86.11 o 
   0  12  11       19.28       51.69     71.58 o 
   1  12  11        0.23       44.01     72.01 o 
   2  12  11       12.38       13.94      4.06 o 
   3  12  11       94.61      134.96     63.93 o 
   4  12  11      102.66       63.72     70.41 o 
   5  12  11        8.13       58.53     65.04 o 
   6  12  11       61.01       29.12     67.94 o 
   7  12  11       49.86       78.62     65.52 o 
   8  12  11       72.64      173.91     70.23 o 
   9  12  11       39.39       13.67     78.62 o 
  10  12  11       35.51        6.97     80.06 o 
  11  12  11       56.67      186.79     81.05 o 
   1  13  11        4.58       19.86     79.44 o 
   2  13  11       49.40       98.57     75.83 o 
   3  13  11       13.20       52.99     74.18 o 
   4  13  11       85.51       93.11     69.83 o 
   5  13  11      117.40      160.63     73.89 o 
   6  13  11        0.50      111.55     63.74 o 
   7  13  11      196.39      167.52     70.87 o 
   8  13  11        3.50       69.02     69.02 o 
   9  13  11       10.37       77.27     70.55 o 
   0  14  11       28.88       85.19     81.32 o 
   1  14  11        0.31       90.63     86.69 o 
   2  14  11       29.63       82.99     82.99 o 
   3  14  11       12.62       17.56     77.27 o 
   4  14  11        6.53       29.64     69.17 o 
   5  14  11       46.15       82.39     69.72 o 
   0   0  12    16544.61    16798.37    273.17 o 
   1   0  12     7315.15     7467.81    198.26 o 
   2   0  12     4186.65     4239.25    146.32 o 
   3   0  12       50.34      110.47     69.97 o 
   4   0  12      406.19      220.80     65.55 o 
   5   0  12      627.29      446.82     62.89 o 
   6   0  12        2.29       45.59     52.10 o 
   7   0  12      115.58       88.12     55.48 o 
   8   0  12       84.52        0.00     59.50 o 
   9   0  12      226.24      144.62     67.26 o 
  10   0  12       20.75       10.28     61.64 o 
  11   0  12       82.08       87.07     66.18 o 
  12   0  12        1.79       21.21     67.17 o 
  13   0  12       48.40       42.95     68.01 o 
  14   0  12       11.29       75.90     68.67 o 
  15   0  12        7.45        7.28     76.39 o 
  16   0  12      483.20      459.53     91.17 o 
  17   0  12       76.04      167.33     76.39 o 
  18   0  12      126.62       25.23     82.91 o 
   1   1  12      352.67      588.44     96.73 o 
   2   1  12       20.01      141.72     80.43 o 
   3   1  12       85.35       42.92     67.96 o 
   4   1  12       43.53       33.79     57.45 o 
   5   1  12        4.55      108.01     49.10 o 
   6   1  12       44.18       12.99     55.18 o 
   7   1  12       29.87      101.37     49.05 o 
   8   1  12        1.49       43.18     56.47 o 
   9   1  12       36.50       60.87     60.87 o 
  10   1  12      258.46      213.37     65.38 o 
  11   1  12       65.51       66.39     62.90 o 
  12   1  12       50.34       17.68     63.69 o 
  13   1  12       12.03       35.73     67.89 o 
  14   1  12      109.06      107.89     71.93 o 
  15   1  12       39.86       43.29     72.15 o 
  16   1  12       24.60       21.62     68.46 o 
  17   1  12        1.22       75.18     75.18 o 
  18   1  12        0.22       35.34     81.27 o 
   0   2  12      630.63      533.82     94.44 o 
   1   2  12       11.93       69.01     81.18 o 
   2   2  12      102.46       61.39     72.91 o 
   3   2  12        0.02      107.35     60.83 o 
   4   2  12       12.66       40.64     54.18 o 
   5   2  12       45.90      111.80     49.32 o 
   6   2  12       23.66       22.88     55.56 o 
   7   2  12      204.18      155.01     56.07 o 
   8   2  12        0.89       40.23     56.99 o 
   9   2  12       71.94       68.27     61.45 o 
  10   2  12        0.80       31.25     62.49 o 
  11   2  12       10.27       70.42     63.38 o 
  12   2  12       36.29      142.39     64.07 o 
  13   2  12        2.61       86.08     64.56 o 
  14   2  12       31.17       75.63     72.04 o 
  15   2  12       86.49      151.33     79.26 o 
  16   2  12       86.27        3.59     82.52 o 
  17   2  12       41.80       85.28     74.61 o 
  18   2  12       49.77       59.40     76.87 o 
   1   3  12       18.19      143.24     69.57 o 
   2   3  12       34.88       11.58     69.46 o 
   3   3  12        2.31       39.56     57.53 o 
   4   3  12       15.71       98.71     57.87 o 
   5   3  12       26.38       56.23     52.93 o 
   6   3  12      126.52       82.28     55.95 o 
   7   3  12      242.21      222.67     59.83 o 
   8   3  12        9.26       20.28     54.07 o 
   9   3  12       24.81       72.27     61.95 o 
  10   3  12      251.69      244.94     69.98 o 
  11   3  12      117.64       42.56     67.38 o 
  12   3  12       46.04       60.89     68.06 o 
  13   3  12       15.06       75.67     75.67 o 
  14   3  12       62.18       39.73     75.85 o 
  15   3  12       15.25       75.71     75.71 o 
  16   3  12       37.74       89.52     75.19 o 
  17   3  12        0.01       42.43     81.32 o 
   0   4  12       92.05       37.73     75.46 o 
   1   4  12       10.93       32.95     70.01 o 
   2   4  12      559.06      659.32     77.57 o 
   3   4  12      557.10      520.14     68.63 o 
   4   4  12       58.98       34.19     61.55 o 
   5   4  12       47.74        6.65     56.50 o 
   6   4  12       69.32       19.85     62.85 o 
   7   4  12       80.16      173.75     56.80 o 
   8   4  12      339.85      316.10     67.98 o 
   9   4  12       25.88       51.93     65.78 o 
  10   4  12      203.16      235.81     66.87 o 
  11   4  12      142.16      139.08     74.89 o 
  12   4  12        2.08       14.40     71.98 o 
  13   4  12        0.77       25.32     68.73 o 
  14   4  12       38.80       76.02     72.41 o 
  15   4  12       77.69       90.16     72.13 o 
  16   4  12       15.09       35.74     71.47 o 
  17   4  12        1.74       80.93     80.93 o 
   1   5  12       36.86       74.42     74.42 o 
   2   5  12       12.34       89.52     58.38 o 
   3   5  12       12.85        3.62     61.61 o 
   4   5  12       10.30       58.29     58.29 o 
   5   5  12       51.49       49.98     53.31 o 
   6   5  12      112.54      179.04     56.36 o 
   7   5  12       60.46       56.95     60.30 o 
   8   5  12       17.06       13.64     61.35 o 
   9   5  12      113.30      111.13     65.99 o 
  10   5  12       13.83       60.03     67.10 o 
  11   5  12        0.29       71.56     71.56 o 
  12   5  12       72.34       50.53     68.58 o 
  13   5  12        4.91       68.88     72.50 o 
  14   5  12       56.43      126.81     72.47 o 
  15   5  12       57.60       43.24     72.06 o 
  16   5  12        2.13       78.36     78.36 o 
   0   6  12      149.59      117.90     75.79 o 
   1   6  12       22.13       49.69     70.39 o 
   2   6  12        2.31       42.89     62.39 o 
   3   6  12        0.93       29.04     61.70 o 
   4   6  12        9.54       54.91     58.35 o 
   5   6  12      100.83      146.63     59.99 o 
   6   6  12        2.89       79.55     59.66 o 
   7   6  12        5.42       33.49     60.28 o 
   8   6  12        0.63       27.27     64.76 o 
   9   6  12        3.57       13.90     62.54 o 
  10   6  12        7.04       38.87     63.61 o 
  11   6  12      186.77      229.18     75.20 o 
  12   6  12       14.44       65.01     65.01 o 
  13   6  12       22.06       25.38     76.12 o 
  14   6  12       10.41       18.10     72.38 o 
  15   6  12       16.88       50.29     79.04 o 
  16   6  12        3.78       77.97     77.97 o 
   1   7  12        0.19       41.37     74.47 o 
   2   7  12       10.97       11.70     62.40 o 
   3   7  12        3.07       68.97     68.97 o 
   4   7  12        2.96       27.43     58.29 o 
   5   7  12       15.30       96.46     59.86 o 
   6   7  12        7.13       16.52     59.49 o 
   7   7  12        4.86       26.71     60.09 o 
   8   7  12        0.30       23.79     61.18 o 
   9   7  12      103.26       48.52     69.33 o 
  10   7  12       82.51       63.50     74.07 o 
  11   7  12      130.49      103.69     71.51 o 
  12   7  12        0.75       43.27     72.12 o 
  13   7  12       10.82       25.32     72.33 o 
  14   7  12        0.08       50.49     79.34 o 
  15   7  12       32.86       92.93     78.64 o 
   0   8  12      178.92      142.08     83.58 o 
   1   8  12       88.88       16.51     78.41 o 
   2   8  12       17.71      128.56     74.03 o 
   3   8  12        2.05       61.63     65.26 o 
   4   8  12       47.19       64.99     64.99 o 
   5   8  12        0.16       62.95     62.95 o 
   6   8  12       31.56       92.08     59.20 o 
   7   8  12        8.61       63.08     63.08 o 
   8   8  12        0.27       77.74     60.84 o 
   9   8  12       66.59       37.94     65.53 o 
  10   8  12        0.76       10.54     70.24 o 
  11   8  12        3.90       67.64     71.21 o 
  12   8  12       95.32       89.75     78.98 o 
  13   8  12        3.44      100.77     75.57 o 
  14   8  12        0.24       28.67     78.87 o 
   1   9  12       69.73      111.01     78.12 o 
   2   9  12        7.86        0.00     73.87 o 
   3   9  12       26.05       36.17     68.72 o 
   4   9  12       23.07      129.49     61.34 o 
   5   9  12       20.83       29.65     62.60 o 
   6   9  12      190.04      117.56     65.31 o 
   7   9  12       14.07       19.76     65.88 o 
   8   9  12        0.07      134.15     63.73 o 
   9   9  12       17.48       58.19     68.47 o 
  10   9  12       77.98       31.39     73.22 o 
  11   9  12        0.02       49.50     74.26 o 
  12   9  12      130.49      128.36     85.57 o 
  13   9  12       28.71       67.87     78.59 o 
   0  10  12       37.51       82.32     82.32 o 
   1  10  12        1.13       16.37     73.65 o 
   2  10  12        0.92       34.89     69.78 o 
   3  10  12       66.55       57.69     64.90 o 
   4  10  12        8.24       84.78     61.04 o 
   5  10  12       13.73       35.99     62.14 o 
   6  10  12       16.15       51.78     64.73 o 
   7  10  12        0.79       29.35     65.23 o 
   8  10  12       11.37        3.32     63.07 o 
   9  10  12       53.07        0.00     74.56 o 
  10  10  12       10.20      127.79     65.63 o 
  11  10  12        9.29       52.54     80.57 o 
  12  10  12        0.85       95.35     74.16 o 
   1  11  12        1.59       48.84     77.31 o 
   2  11  12        0.82       92.71     69.53 o 
   3  11  12        2.82      136.49     68.25 o 
   4  11  12        4.57       60.69     70.80 o 
   5  11  12       13.54       51.89     61.63 o 
   6  11  12       20.76       70.43     70.43 o 
   7  11  12        0.05       51.56     70.88 o 
   8  11  12       29.18       45.90     72.13 o 
   9  11  12        5.37      117.17     73.64 o 
  10  11  12       12.59       92.12     75.06 o 
   0  12  12       16.13       76.64     76.64 o 
   1  12  12        3.11       48.53     76.83 o 
   2  12  12       76.07      138.50     84.63 o 
   3  12  12        8.38       75.10     75.10 o 
   4  12  12      157.49      120.55     70.32 o 
   5  12  12       98.93       25.69     73.86 o 
   6  12  12      261.10      281.41     72.72 o 
   7  12  12       66.20       88.96     66.72 o 
   1  13  12       29.97       84.32     92.36 o 
   2  13  12       68.61       49.78     91.91 o 
   3  13  12       12.45       60.49     78.28 o 
   1   1  13       13.86       28.21     88.69 o 
   2   1  13      640.17      557.99     96.20 o 
   3   1  13       88.06       82.78     82.78 o 
   4   1  13      222.73      274.38     64.37 o 
   5   1  13       14.43       97.71     55.37 o 
   6   1  13       22.54        9.62     57.71 o 
   7   1  13       11.04       38.56     54.62 o 
   8   1  13       23.07      104.13     52.06 o 
   9   1  13       92.90       43.05     62.93 o 
  10   1  13        4.24      111.30     60.72 o 
  11   1  13       35.30       13.72     68.60 o 
  12   1  13       53.06       80.01     69.57 o 
  13   1  13        4.14        7.04     70.33 o 
  14   1  13        3.22       99.15     70.83 o 
  15   1  13       66.38      177.56     78.13 o 
  16   1  13        8.19       77.96     77.96 o 
   0   2  13       88.08       41.01     86.10 o 
   1   2  13        0.02       56.89     81.28 o 
   2   2  13      100.58       50.13     77.14 o 
   3   2  13        1.34      133.15     64.77 o 
   4   2  13       77.42       10.17     64.37 o 
   5   2  13       11.25       61.99     61.99 o 
   6   2  13        1.35       57.90     57.90 o 
   7   2  13       22.02       22.59     54.86 o 
   8   2  13        8.70       62.16     62.16 o 
   9   2  13        2.59       19.97     56.62 o 
  10   2  13        9.54       67.81     67.81 o 
  11   2  13       92.24      124.00     68.89 o 
  12   2  13       37.30       48.84     66.27 o 
  13   2  13        7.85       14.08     70.39 o 
  14   2  13        0.56      162.69     67.20 o 
  15   2  13        0.20        0.00     70.77 o 
   1   3  13       41.60      164.03     69.72 o 
   2   3  13       38.38       50.43     73.72 o 
   3   3  13       69.75      101.20     61.44 o 
   4   3  13      150.76      149.67     64.63 o 
   5   3  13        6.16      104.84     52.42 o 
   6   3  13       32.07      116.34     54.94 o 
   7   3  13       33.11       29.20     58.40 o 
   8   3  13       13.73       26.32     62.51 o 
   9   3  13       28.43       43.53     63.62 o 
  10   3  13       36.54       10.23     64.76 o 
  11   3  13        1.75       69.21     69.21 o 
  12   3  13        5.75        0.00     66.53 o 
  13   3  13       29.96       63.51     70.57 o 
  14   3  13        0.16        7.09     74.32 o 
  15   3  13       73.34       63.60     77.73 o 
   0   4  13       34.40       50.35     79.72 o 
   1   4  13        0.08       78.50     78.50 o 
   2   4  13       55.47       89.75     66.33 o 
   3   4  13       44.50       65.36     65.36 o 
   4   4  13        0.19       17.07     61.47 o 
   5   4  13        2.76       39.47     59.20 o 
   6   4  13       55.78      136.23     58.39 o 
   7   4  13        6.49       45.59     61.87 o 
   8   4  13      226.49      237.77     69.35 o 
   9   4  13        5.50       63.88     67.24 o 
  10   4  13       93.46       30.80     71.85 o 
  11   4  13       22.34       31.26     69.47 o 
  12   4  13      128.80      186.13     73.74 o 
  13   4  13       18.64      152.02     63.63 o 
  14   4  13       67.87      155.82     70.84 o 
  15   4  13        0.86       84.69     84.69 o 
   1   5  13       16.87       99.64     74.73 o 
   2   5  13       31.22       90.13     70.54 o 
   3   5  13       20.49        3.64     65.59 o 
   4   5  13        1.43       68.50     58.22 o 
   5   5  13        1.28       32.96     56.03 o 
   6   5  13      178.88      152.70     68.22 o 
   7   5  13        0.54       88.06     58.71 o 
   8   5  13        0.31       13.23     66.16 o 
   9   5  13      183.32      185.23     74.08 o 
  10   5  13        8.51       27.42     68.56 o 
  11   5  13        7.32       59.15     69.59 o 
  12   5  13        5.42      119.56     70.34 o 
  13   5  13        5.02       42.45     77.82 o 
  14   5  13       36.91        7.08     70.79 o 
   0   6  13      252.86      202.93     84.57 o 
   1   6  13       84.24      104.06     74.93 o 
   2   6  13        6.98       62.86     70.73 o 
   3   6  13       63.90       40.17     65.73 o 
   4   6  13       17.57       61.71     65.15 o 
   5   6  13        7.21       72.52     59.34 o 
   6   6  13       12.26       29.22     61.70 o 
   7   6  13        3.00       58.65     61.92 o 
   8   6  13       31.84       16.52     66.10 o 
   9   6  13        2.13       70.68     70.68 o 
  10   6  13      109.11      215.86     68.54 o 
  11   6  13      100.99      180.86     73.04 o 
  12   6  13       33.28        7.03     77.31 o 
  13   6  13       24.23       38.86     74.18 o 
   1   7  13       14.85       37.47     83.28 o 
   2   7  13        2.54       11.80     74.72 o 
   3   7  13        4.55       25.57     65.78 o 
   4   7  13        0.13       61.69     61.69 o 
   5   7  13       38.96        0.00     62.53 o 
   6   7  13       21.87        6.48     64.78 o 
   7   7  13        0.12       29.23     64.96 o 
   8   7  13      185.54       72.46     69.17 o 
   9   7  13      117.04       93.95     70.45 o 
  10   7  13       42.28       34.17     71.75 o 
  11   7  13        8.00       34.68     76.31 o 
  12   7  13       40.50      136.67     80.60 o 
   0   8  13       88.78       42.10     84.20 o 
   1   8  13      105.20      224.53     79.01 o 
   2   8  13      298.40      243.73     82.55 o 
   3   8  13       20.25       65.73     69.38 o 
   4   8  13      204.45      215.52     68.43 o 
   5   8  13       12.51       49.20     65.60 o 
   6   8  13      126.10       80.59     61.25 o 
   7   8  13       41.39       80.76     64.61 o 
   8   8  13        7.04        3.28     65.51 o 
   9   8  13        2.35       16.68     66.73 o 
  10   8  13       33.96       61.19     71.37 o 
  11   8  13       34.52       31.06     75.91 o 
   1   9  13        0.42       16.59     78.78 o 
   2   9  13       37.12      102.04     78.50 o 
   3   9  13        0.12       54.68     65.61 o 
   4   9  13        3.20       44.33     64.80 o 
   5   9  13       56.90       55.48     68.54 o 
   6   9  13        3.05        6.41     67.25 o 
   7   9  13       30.89       41.67     64.12 o 
   8   9  13        2.37        6.50     64.99 o 
   9   9  13       34.89      109.25     66.22 o 
  10   9  13        0.34       23.61     74.20 o 
   0  10  13       41.16        4.16     79.03 o 
   1  10  13       48.48        8.26     86.72 o 
   2  10  13        3.41       66.56     78.30 o 
   3  10  13       15.88       32.72     65.43 o 
   4  10  13       23.24       47.54     67.92 o 
   5  10  13        0.95       68.10     64.87 o 
   6  10  13        0.00       66.70     66.70 o 
   7  10  13       13.34       38.11     66.68 o 
   8  10  13       78.21      151.16     67.54 o 
   1  11  13        1.86       86.28     86.28 o 
   2  11  13       14.22       42.92     81.94 o 
   3  11  13       20.01        7.25     72.46 o 
   4  11  13        8.10      101.34     67.57 o 
   5  11  13        0.00       67.58     67.58 o 
   0   0  14      134.88      199.37    138.34 o 
   1   0  14        0.11       20.62     94.85 o 
   2   0  14       93.42       23.91     91.65 o 
   3   0  14       29.91       56.12     78.57 o 
   4   0  14      124.40       17.51     73.55 o 
   5   0  14        8.26       56.60     63.25 o 
   6   0  14        3.36       12.95     61.47 o 
   7   0  14       58.61       54.53     67.36 o 
   8   0  14        4.64       25.82     61.31 o 
   9   0  14       77.56       72.01     72.01 o 
  10   0  14       29.54      169.94     63.32 o 
  11   0  14       37.70       27.15     74.64 o 
  12   0  14        3.60       62.09     75.88 o 
  13   0  14       11.86       83.91     83.91 o 
   1   1  14      142.92      157.35     88.76 o 
   2   1  14      125.22       42.55     85.10 o 
   3   1  14       51.63       14.51     68.92 o 
   4   1  14      101.70      241.95     68.16 o 
   5   1  14        0.22       84.71     58.65 o 
   6   1  14       44.37        9.56     60.51 o 
   7   1  14       23.97       34.90     63.46 o 
   8   1  14       35.18       38.41     60.82 o 
   9   1  14        6.99       19.50     65.04 o 
  10   1  14      291.23      152.31     76.15 o 
  11   1  14       16.06      128.02     70.75 o 
  12   1  14      114.02       58.13     78.65 o 
  13   1  14        2.42       41.51     72.65 o 
   0   2  14     1324.31     1147.06    118.81 o 
   1   2  14        3.48        4.07     85.47 o 
   2   2  14      463.81      504.22     85.33 o 
   3   2  14       90.17      105.14     68.89 o 
   4   2  14        7.02       71.46     71.46 o 
   5   2  14       71.60       45.58     61.85 o 
   6   2  14       46.69       28.66     60.52 o 
   7   2  14        9.10       47.64     53.99 o 
   8   2  14        6.68       60.92     60.92 o 
   9   2  14        5.51       61.90     61.90 o 
  10   2  14        0.10       99.48     63.01 o 
  11   2  14       31.04       40.46     70.80 o 
  12   2  14       10.44       30.76     68.37 o 
  13   2  14       19.27       31.07     75.94 o 
   1   3  14       44.64        0.00     78.11 o 
   2   3  14       26.84      171.77     74.17 o 
   3   3  14       42.69      160.21     69.18 o 
   4   3  14      111.35      160.45     61.45 o 
   5   3  14        3.52       39.18     62.03 o 
   6   3  14        9.25       44.71     60.69 o 
   7   3  14        9.62       47.78     57.33 o 
   8   3  14       22.86        6.43     61.11 o 
   9   3  14       16.05       42.47     62.09 o 
  10   3  14        7.54       66.50     69.82 o 
  11   3  14        0.06       37.17     67.58 o 
  12   3  14       19.46       10.27     71.87 o 
   0   4  14        7.07      117.63     79.82 o 
   1   4  14       29.09      120.21     74.61 o 
   2   4  14       18.31       78.58     78.58 o 
   3   4  14        3.95       73.16     65.85 o 
   4   4  14       42.51       54.82     68.53 o 
   5   4  14        7.58       68.75     68.75 o 
   6   4  14       10.79        0.00     60.83 o 
   7   4  14        0.13        6.39     63.85 o 
   8   4  14        1.92        3.22     61.23 o 
   9   4  14       18.73       98.22     62.21 o 
  10   4  14        0.07        0.00     66.63 o 
  11   4  14       22.64       71.06     67.68 o 
  12   4  14       16.26      109.63     68.52 o 
   1   5  14       50.46       75.05     83.39 o 
   2   5  14        1.07       51.31     75.00 o 
   3   5  14        0.16       11.02     69.78 o 
   4   5  14       12.16       34.36     61.84 o 
   5   5  14        0.85       75.43     65.59 o 
   6   5  14        6.32       38.46     67.30 o 
   7   5  14       22.16       54.30     67.07 o 
   8   5  14        0.55       16.12     64.48 o 
   9   5  14        3.14        3.28     65.50 o 
  10   5  14        8.51       66.65     76.64 o 
  11   5  14        0.08       27.08     74.46 o 
   0   6  14      183.08      144.33     93.38 o 
   1   6  14       25.01        4.19     83.69 o 
   2   6  14       44.36       63.37     79.21 o 
   3   6  14       31.22        7.37     73.62 o 
   4   6  14        0.07       68.81     61.93 o 
   5   6  14        2.98       29.53     62.32 o 
   6   6  14       90.23      144.11     57.64 o 
   7   6  14       19.08       60.60     60.60 o 
   8   6  14       26.48       67.59     67.59 o 
   9   6  14        8.50       68.65     68.65 o 
  10   6  14       54.25      159.69     69.86 o 
   1   7  14        2.34       33.52     83.80 o 
   2   7  14        0.01       15.87     75.37 o 
   3   7  14        5.06      110.55     73.70 o 
   4   7  14        2.10       68.81     68.81 o 
   5   7  14        6.37        0.00     68.78 o 
   6   7  14       42.12       35.13     63.88 o 
   7   7  14       19.11       38.14     69.92 o 
   8   7  14       32.27        9.62     70.53 o 
   9   7  14       13.55       52.11     71.65 o 
   0   8  14      102.51       25.44     89.03 o 
   1   8  14        0.06       12.57     87.94 o 
   2   8  14       13.35      111.09     75.38 o 
   3   8  14        0.89       25.79     70.00 o 
   4   8  14       13.39       99.63     72.14 o 
   5   8  14        6.46       19.59     71.84 o 
   6   8  14        1.21       34.98     63.59 o 
   7   8  14        0.12       66.37     66.37 o 
   1   9  14        0.37       41.80     83.59 o 
   2   9  14        0.75       55.47     75.30 o 
   3   9  14        1.19       18.39     77.26 o 
   4   9  14        7.15       20.55     71.94 o 
   5   9  14        0.86       29.26     65.02 o 
   1   1  15        1.70       64.64     92.91 o 
   2   1  15       41.01      175.06     85.58 o 
   3   1  15        0.82       76.85     76.85 o 
   4   1  15       49.71       75.62     75.62 o 
   5   1  15        0.23        3.28     62.20 o 
   6   1  15       31.95       38.17     63.61 o 
   7   1  15        2.52       34.64     63.00 o 
   8   1  15       30.66       37.96     69.59 o 
   9   1  15       22.23       32.05     67.29 o 
   0   2  15       15.90        4.10     98.30 o 
   1   2  15       42.18        0.00     85.63 o 
   2   2  15      119.45      124.89     85.86 o 
   3   2  15       10.67       76.81     76.81 o 
   4   2  15       75.56       27.43     72.02 o 
   5   2  15       13.65       71.81     65.30 o 
   6   2  15        2.39      120.55     60.29 o 
   7   2  15        2.66       66.00     66.00 o 
   8   2  15        6.65       69.48     69.48 o 
   9   2  15       14.98       31.99     70.38 o 
   1   3  15        0.21       90.67     90.67 o 
   2   3  15      150.45      145.40     86.45 o 
   3   3  15        8.25       58.77     80.81 o 
   4   3  15        0.81       65.33     68.77 o 
   5   3  15        3.37       68.65     71.92 o 
   6   3  15        0.02       57.16     66.69 o 
   7   3  15        0.38       18.87     69.20 o 
   8   3  15        1.92       37.92     66.35 o 
   0   4  15       10.55        4.21     84.15 o 
   1   4  15        0.12      162.20     83.19 o 
   2   4  15        2.87        7.92     83.08 o 
   3   4  15       27.22       73.83     84.90 o 
   4   4  15       38.22       86.24     72.43 o 
   5   4  15        5.72       39.32     65.53 o 
   6   4  15      164.97      257.56     66.77 o 
   7   4  15       45.66       97.57     66.10 o 
   8   4  15        8.31       25.29     66.37 o 
   1   5  15        7.95        4.19     92.12 o 
   2   5  15       18.09       19.89     79.57 o 
   3   5  15        3.54       44.48     81.53 o 
   4   5  15        1.17       13.84     69.17 o 
   5   5  15       19.67       45.93     68.89 o 
   6   5  15       13.00       92.25     69.97 o 
   7   5  15        3.25       50.34     62.93 o 
   0   6  15       45.05      115.07     89.49 o 
   1   6  15       13.25       58.88     84.13 o 
   2   6  15        4.86        7.99     75.87 o 
   3   6  15        2.24       11.16     78.04 o 
   4   6  15       40.05       10.39     69.28 o 
   5   6  15        8.71       68.90     68.90 o 
   1   7  15        2.60       92.73     92.73 o 
   2   7  15       78.62      200.06     88.02 o 
   0   0  16     2448.99     2231.21    166.93 o 
   1   0  16       61.62       52.98     14.59 o 
   2   0  16     1365.17     1233.97    132.64 o 
   1   1  16       12.06       44.52     97.12 o 
   2   1  16        0.68       82.18     93.92 o 
                                                 
